# Supplementary material for: Integrating human omics data to prioritize candidate genes
Source: BMC Med Genomics. 2013 Dec 18;6:57. doi: 10.1186/1755-8794-6-57 (PMC3878333; doi:10.1186/1755-8794-6-57)
Supplement: Additional file 1: Table S1 — Detailed information of predicted top 100 obesity genes. [file 1755-8794-6-57-S1.xls]

## Sheet: Sheet1
Table S1. Detailed information of predicted top 100 obesity genes. In top 100 predicted genes for obesity, 63 diseases genes ( annotated by *) are found. 28 genes are related to obesity or fatty liver, among of which 8 red annotated genes are known genes of obesity reported in OMIM. To a gene , its disease annonatation (OMIM Disease and Related Disease) is extracted from DAVID and GeneCards. The …
GENE_SYMBOL	Gene Name	Rank	OMIM Disease	Related Diseases	Biological Process	Predicted Transcription Factors
POMC*	PROOPIOMELANOCORTIN (ADRENOCORTICOTROPIN/ BETA-LIPOTROPIN/ ALPHA-MELANOCYTE STIMULATING HORMONE/ BETA-MELANOCYTE STIMULATING HORMONE/ BETA-ENDORPHIN)	1	[MIM:609734]Obesity, adrenal insufficiency, and red hair due to POMC deficiency [MIM:601665]Obesity, early-onset, susceptibility to	cushing syndrome, acth syndrome ectopic, acth deficiency, hypercortisolism, pituitary-dependent, adrenal hyperplasia, acth resistance, pituitary adenoma, pituitary tumors, nelson syndrome	GO:0003008~system process, GO:0003013~circulatory system process, GO:0006091~generation of precursor metabolites and energy, GO:0007154~cell communication, GO:0007165~signal transduction, GO:0007166~cell surface receptor linked signal transduction, GO:0007186~G-protein coupled receptor protein signaling pathway, GO:0007218~neuropeptide signaling pathway, GO:0007267~cell-cell signaling, GO:0008015…	AP-1, c-Jun, p53, STAT3, deltaCREB, CREB, NF-kappaB1, S8, c-Myc, Max
NR1H3*	NUCLEAR RECEPTOR SUBFAMILY 1, GROUP H, MEMBER 3	2		inflammation, cardiovascular diseases, coronary heart disease, necrosis, tumors	GO:0006139~nucleobase, nucleoside, nucleotide and nucleic acid metabolic process, GO:0006350~transcription, GO:0006351~transcription, DNA-dependent, GO:0006355~regulation of transcription, DNA-dependent, GO:0008152~metabolic process, GO:0009987~cellular process, GO:0010467~gene expression, GO:0010468~regulation of gene expression, GO:0016070~RNA metabolic process, GO:0019219~regulation of nucleob…	ER-alpha, HNF-4alpha1, HNF-4alpha2, c-Myc
SLC25A36	SOLUTE CARRIER FAMILY 25, MEMBER 36	3			GO:0006810~transport, GO:0006839~mitochondrial transport, GO:0006996~organelle organization and biogenesis, GO:0007005~mitochondrion organization and biogenesis, GO:0009987~cellular process, GO:0016043~cellular component organization and biogenesis, GO:0046907~intracellular transport, GO:0051179~localization, GO:0051234~establishment of localization, GO:0051641~cellular localization, GO:0051649~e…	CRE-BP1, ATF-2, c-Jun, CREB, deltaCREB, SREBP-1a, SREBP-1b, SREBP-1c, ATF, Pou2F1
LEP*	LEPTIN (OBESITY HOMOLOG, MOUSE)	4		obesity, insulin resistance, insulin sensitivity, hyperinsulinemia, anorexia nervosa, polycystic ovary syndrome, lipodystrophy, acquired generalized lipodystrophy, lipodystrophy, congenital generalized, niddm	GO:0002376~immune system process, GO:0002520~immune system development, GO:0003008~system process, GO:0005975~carbohydrate metabolic process, GO:0005996~monosaccharide metabolic process, GO:0006006~glucose metabolic process, GO:0006066~alcohol metabolic process, GO:0006082~organic acid metabolic process, GO:0006091~generation of precursor metabolites and energy, GO:0006629~lipid metabolic process…	GR, GR-alpha, GR-beta, C/EBPalpha, PPAR-gamma1, PPAR-gamma2, c-Fos, ER-alpha, c-Jun, AP-1
SLC25A17	SOLUTE CARRIER FAMILY 25 (MITOCHONDRIAL CARRIER; PEROXISOMAL MEMBRANE PROTEIN, 34KDA), MEMBER 17	5			GO:0006810~transport, GO:0006839~mitochondrial transport, GO:0006996~organelle organization and biogenesis, GO:0007005~mitochondrion organization and biogenesis, GO:0009987~cellular process, GO:0016043~cellular component organization and biogenesis, GO:0046907~intracellular transport, GO:0051179~localization, GO:0051234~establishment of localization, GO:0051641~cellular localization, GO:0051649~e…	Pax-4a, AREB6, RORalpha2, GCNF, GCNF-1, GCNF-2, POU3F2, POU3F2(N-Oct-5a), POU3F2(N-Oct-5b), IK-1
NPY*	NEUROPEPTIDE Y	6		obesity, appetite disorders,anorexia nervosa,pheochromocytoma,neuroepithelioma,epilepsy temporal lobe,eating disorders,alcoholism,epilepsy,essential hypertension	GO:0003008~system process, GO:0003013~circulatory system process, GO:0006810~transport, GO:0006811~ion transport, GO:0006812~cation transport, GO:0006816~calcium ion transport, GO:0006928~cell motility, GO:0007154~cell communication, GO:0007165~signal transduction, GO:0007166~cell surface receptor linked signal transduction, GO:0007186~G-protein coupled receptor protein signaling pathway, GO:0007…	CREB, deltaCREB, c-Fos, GR, GR-alpha, GR-beta, YY1, AP-1, c-Yun, Egr-1
SLC25A6	SOLUTE CARRIER FAMILY 25 (MITOCHONDRIAL CARRIER; ADENINE NUCLEOTIDE TRANSLOCATOR), MEMBER 6	7			GO:0006810~transport, GO:0006839~mitochondrial transport, GO:0006915~apoptosis, GO:0006996~organelle organization and biogenesis, GO:0007005~mitochondrion organization and biogenesis, GO:0008219~cell death, GO:0009987~cellular process, GO:0012501~programmed cell death, GO:0016043~cellular component organization and biogenesis, GO:0016265~death, GO:0030154~cell differentiation, GO:0032502~developm…	NF-kappaB1
UCP2*	UNCOUPLING PROTEIN 2 (MITOCHONDRIAL, PROTON CARRIER)	8	[MIM:607447]Obesity, susceptibility to, BMIQ4	obesity, insulin sensitivity, insulin resistance,hyperinsulinemia,niddm,fatty liver,metabolic disorder,hyperglycemia,insulinoma,impaired glucose tolerance	GO:0000302~response to reactive oxygen species, GO:0000303~response to superoxide, GO:0000305~response to oxygen radical, GO:0006810~transport, GO:0006811~ion transport, GO:0006812~cation transport, GO:0006818~hydrogen transport, GO:0006839~mitochondrial transport, GO:0006950~response to stress, GO:0006979~response to oxidative stress, GO:0006996~organelle organization and biogenesis, GO:0007005~…	PPAR-alpha, GR, GR-alpha, GR-beta, NF-kappaB, NF-kappaB1, ER-alpha
AGRP*	AGOUTI RELATED PROTEIN HOMOLOG (MOUSE)	9	[MIM:601665]Obesity, late-onset	obesity, anorexia nervosa, prader-willi syndrome, eating disorders, chronic disease, inflammation, hypothyroidism	GO:0007154~cell communication, GO:0007165~signal transduction, GO:0007166~cell surface receptor linked signal transduction, GO:0007186~G-protein coupled receptor protein signaling pathway, GO:0007218~neuropeptide signaling pathway, GO:0007242~intracellular signaling cascade, GO:0007610~behavior, GO:0007631~feeding behavior, GO:0009719~response to endogenous stimulus, GO:0009725~response to hormon…	SPY, AhR, c-Fos, NF-kappaB, NF-kappaB1, CREB, deltaCREB, p53
SLC25A10	SOLUTE CARRIER FAMILY 25 (MITOCHONDRIAL CARRIER; DICARBOXYLATE TRANSPORTER), MEMBER 10	10			GO:0005975~carbohydrate metabolic process, GO:0005996~monosaccharide metabolic process, GO:0006006~glucose metabolic process, GO:0006066~alcohol metabolic process, GO:0006082~organic acid metabolic process, GO:0006090~pyruvate metabolic process, GO:0006094~gluconeogenesis, GO:0006810~transport, GO:0006835~dicarboxylic acid transport, GO:0006839~mitochondrial transport, GO:0006996~organelle organi…	Gfi-1, Nkx5-1, SREBP-1a, SREBP-1b, SREBP-1c, NRSF form1, NRSF form2, Arnt, AREB6, RFX1
SLC25A5	SOLUTE CARRIER FAMILY 25 (MITOCHONDRIAL CARRIER; ADENINE NUCLEOTIDE TRANSLOCATOR), MEMBER 5	11			GO:0006810~transport, GO:0006839~mitochondrial transport, GO:0006996~organelle organization and biogenesis, GO:0007005~mitochondrion organization and biogenesis, GO:0009987~cellular process, GO:0016043~cellular component organization and biogenesis, GO:0046907~intracellular transport, GO:0051179~localization, GO:0051234~establishment of localization, GO:0051641~cellular localization, GO:0051649~e…	PPAR-alpha, MyoD, NF-kappaB, NF-kappaB1, GR-alpha, GR-beta, GR, ER-alpha, STAT3, AhR
SLC25A3*	SOLUTE CARRIER FAMILY 25 (MITOCHONDRIAL CARRIER; PHOSPHATE CARRIER), MEMBER 3	12	[MIM:610773]Micochondrial phosphate carrier deficiency	graves disease, Leukemia	GO:0006091~generation of precursor metabolites and energy, GO:0006810~transport, GO:0008152~metabolic process, GO:0051179~localization, GO:0051234~establishment of localization,	Nkx5-1, c-Myb, FAC1, Bach2, AhR, Arnt, CP2, ATF, Lmo2, ER-alpha
ACACB	ACETYL-COENZYME A CARBOXYLASE BETA	13			GO:0006082~organic acid metabolic process, GO:0006629~lipid metabolic process, GO:0006631~fatty acid metabolic process, GO:0006633~fatty acid biosynthetic process, GO:0008152~metabolic process, GO:0008610~lipid biosynthetic process, GO:0009058~biosynthetic process, GO:0009987~cellular process, GO:0016053~organic acid biosynthetic process, GO:0019752~carboxylic acid metabolic process, GO:0032787~m…	NRSF form1, NRSF form2
NRD1	NARDILYSIN (N-ARGININE DIBASIC CONVERTASE)	14			GO:0006508~proteolysis, GO:0006928~cell motility, GO:0007275~multicellular organismal development, GO:0007517~muscle development, GO:0007519~skeletal muscle development, GO:0007528~neuromuscular junction development, GO:0008152~metabolic process, GO:0008283~cell proliferation, GO:0009987~cellular process, GO:0014706~striated muscle development, GO:0016043~cellular component organization and bioge…	CUTL1
NR1I3*	NUCLEAR RECEPTOR SUBFAMILY 1, GROUP I, MEMBER 3	15		hyperparathyroidism secondary,nshpt,hyperparathyroidism,hypercalcemia,hyperparathyroidism primary,parathyroid hyperplasia,cholestasis,hypocalcemia,hypoparathyroidism,hypercalciuria	GO:0006139~nucleobase, nucleoside, nucleotide and nucleic acid metabolic process, GO:0006350~transcription, GO:0006351~transcription, DNA-dependent, GO:0006355~regulation of transcription, DNA-dependent, GO:0007154~cell communication, GO:0007165~signal transduction, GO:0008152~metabolic process, GO:0009987~cellular process, GO:0010467~gene expression, GO:0010468~regulation of gene expression, GO:…	HNF-4alpha1, HNF-4alpha2, GR, GR-alpha, GR-beta, PPAR-alpha, PPAR-gamma1, PPAR-gamma2
MC4R*	MELANOCORTIN 4 RECEPTOR	16	[MIM:601665]Obesity, autosomal dominant	obesity,obesity morbid,binge eating disorder,acth deficiency,genetic susceptibility,binge eating,hyperinsulinemia,anorexia nervosa,eating disorders,chronic disease	GO:0001894~tissue homeostasis, GO:0007154~cell communication, GO:0007165~signal transduction, GO:0007166~cell surface receptor linked signal transduction, GO:0007186~G-protein coupled receptor protein signaling pathway, GO:0007187~G-protein signaling, coupled to cyclic nucleotide second messenger, GO:0007188~G-protein signaling, coupled to cAMP nucleotide second messenger, GO:0007242~intracellula…	CREB, deltaCREB, GR, GR-alpha, GR-beta, PPAR-gamma1, PPAR-gamma2
SIGLEC6	SIALIC ACID BINDING IG-LIKE LECTIN 6	17			GO:0007154~cell communication, GO:0007155~cell adhesion, GO:0007267~cell-cell signaling, GO:0009987~cellular process, GO:0022610~biological adhesion,	Arnt, SREBP-1a, SREBP-1b, SREBP-1c, GR, GR-alpha, GR-beta, YY1, aMEF-2, MEF-2A
NR5A2	NUCLEAR RECEPTOR SUBFAMILY 5, GROUP A, MEMBER 2	18			GO:0006082~organic acid metabolic process, GO:0006139~nucleobase, nucleoside, nucleotide and nucleic acid metabolic process, GO:0006350~transcription, GO:0006351~transcription, DNA-dependent, GO:0006355~regulation of transcription, DNA-dependent, GO:0006366~transcription from RNA polymerase II promoter, GO:0006629~lipid metabolic process, GO:0007275~multicellular organismal development, GO:000815…	ER-alpha, HNF-1, HNF-1A, NF-kappaB, NF-kappaB1, c-Jun, C/EBPbeta, GR, GR-alpha
MC5R*	MELANOCORTIN 5 RECEPTOR	19		obesity, bipolar disorder, energy expenditure,	GO:0007154~cell communication, GO:0007165~signal transduction, GO:0007166~cell surface receptor linked signal transduction, GO:0007186~G-protein coupled receptor protein signaling pathway, GO:0007187~G-protein signaling, coupled to cyclic nucleotide second messenger, GO:0007242~intracellular signaling cascade, GO:0009987~cellular process, GO:0019932~second-messenger-mediated signaling, GO:0019935…	NF-1, NF-1/L, ZID, POU2F1, POU2F1A, RP58, YY1
UCP3*	UNCOUPLING PROTEIN 3 (MITOCHONDRIAL, PROTON CARRIER)	20	[MIM:601665]Obesity, severe, and type II diabetes	obesity,insulin sensitivity,niddm,insulin resistance,hyperinsulinemia,metabolic disorder,hyperlipidemia,impaired glucose tolerance,cancer,tumors	GO:0000302~response to reactive oxygen species, GO:0000303~response to superoxide, GO:0000305~response to oxygen radical, GO:0006082~organic acid metabolic process, GO:0006091~generation of precursor metabolites and energy, GO:0006629~lipid metabolic process, GO:0006631~fatty acid metabolic process, GO:0006810~transport, GO:0006811~ion transport, GO:0006812~cation transport, GO:0006818~hydrogen t…	GR, GR-alpha, GR-beta, PPAR-alpha
MC1R*	MELANOCORTIN 1 RECEPTOR (ALPHA MELANOCYTE STIMULATING HORMONE RECEPTOR)	21	[MIM:226300]Skin/hair/eye pigmentation 2, red hair/fair skin,[MIM:226300]Skin/hair/eye pigmentation 2, blond hair/fair skin,[MIM:155600]Melanoma susceptibility to,[MIM:203200]Analgesia from kappa-opioid receptor agonist, female-specific Oculocutaneous albinism, type II, modifier of,[MIM:266300]UV-induced skin damage	melanoma,skin cancer,freckles,melanoma cloudman,nevi,nonmelanoma skin cancer,albinism oculocutaneous,dysplastic nevi,carcinoma basal cell,lentigines	GO:0000087~M phase of mitotic cell cycle, GO:0000278~mitotic cell cycle, GO:0000279~M phase, GO:0006810~transport, GO:0006996~organelle organization and biogenesis, GO:0007010~cytoskeleton organization and biogenesis, GO:0007017~microtubule-based process, GO:0007018~microtubule-based movement, GO:0007049~cell cycle, GO:0007067~mitosis, GO:0007154~cell communication, GO:0007165~signal transduction…	USF1, USF-1, USF-2, NF-kappaB, NF-kappaB1
HK3	HEXOKINASE 3 (WHITE CELL)	22			GO:0005975~carbohydrate metabolic process, GO:0005996~monosaccharide metabolic process, GO:0006006~glucose metabolic process, GO:0006007~glucose catabolic process, GO:0006066~alcohol metabolic process, GO:0006096~glycolysis, GO:0006508~proteolysis, GO:0008152~metabolic process, GO:0009056~catabolic process, GO:0009057~macromolecule catabolic process, GO:0009987~cellular process, GO:0016052~carboh…	FAC1, ISGF-3, ZID, C/EBPalpha, Nkx2-2, CUTL1, Sox5, Max, C/EBPbeta, PPAR-alpha
HLA-DRB3	MHC class I antigen DRB3	23			GO:0002504 antigen processing and presentation of peptide or polysaccharide antigen via MHC class II , GO:0006955 immune response ,
NPY2R*	NEUROPEPTIDE Y RECEPTOR Y2	24		obesity	GO:0007154~cell communication, GO:0007165~signal transduction, GO:0007166~cell surface receptor linked signal transduction, GO:0007186~G-protein coupled receptor protein signaling pathway, GO:0007187~G-protein signaling, coupled to cyclic nucleotide second messenger, GO:0007188~G-protein signaling, coupled to cAMP nucleotide second messenger, GO:0007193~G-protein signaling, adenylate cyclase inhi…	PPAR-alpha, aMEF-2, MEF-2, MEF-2A, Oct-B1, oct-B2, oct-B3, POU2F2, POU2F2(Oct-2.1), POU2F2B
ATRNL1	ATTRACTIN-LIKE 1	25			GO:0007275~multicellular organismal development, GO:0032501~multicellular organismal process, GO:0032502~developmental process,	GATA-1, POU6F1(c2), FOXD3, c-Myb, p53, Pax-4a, FOXJ2, XJ2(long isoform), HNF-3beta, Cart-1
SLC25A4*	SOLUTE CARRIER FAMILY 25 (MITOCHONDRIAL CARRIER; ADENINE NUCLEOTIDE TRANSLOCATOR), MEMBER 4	26	[MIM:157640]Progressive external ophthalmoplegia with mitochondrial DNA deletions	chronic progressive external ophthalmoplegia,sengers syndrome,muscular dystrophy facioscapulohumeral,mitochondrial diseases,mitochondrial myopathies,dilated cardiomyopathy,cardiomyopathy,bipolar disorder,tumors,cancer	GO:0000002~mitochondrial genome maintenance, GO:0001504~neurotransmitter uptake, GO:0001505~regulation of neurotransmitter levels, GO:0003008~system process, GO:0006091~generation of precursor metabolites and energy, GO:0006810~transport, GO:0006836~neurotransmitter transport, GO:0006839~mitochondrial transport, GO:0006862~nucleotide transport, GO:0006865~amino acid transport, GO:0006996~organell…	NF-kappaB, NF-kappaB1, Sox9, HSF19(long), hsf1short, Max, Max1, PPAR-alpha
CRHBP*	CORTICOTROPIN RELEASING HORMONE BINDING PROTEIN	27		depressive disorder, major, major depression,	GO:0000003~reproduction, GO:0007154~cell communication, GO:0007165~signal transduction, GO:0007565~female pregnancy, GO:0007610~behavior, GO:0007611~learning and/or memory, GO:0008152~metabolic process, GO:0009987~cellular process, GO:0022414~reproductive process, GO:0042445~hormone metabolic process, GO:0044237~cellular metabolic process, GO:0050896~response to stimulus, GO:0051704~multi-organis…	AP-1, c-Jun, ITF-2
NR0B2*	NUCLEAR RECEPTOR SUBFAMILY 0, GROUP B, MEMBER 2	28	[MIM:601665]Obesity, mild, early-onset	obesity,cholestasis,tumors,insulin resistance	GO:0000122~negative regulation of transcription from RNA polymerase II promoter, GO:0006066~alcohol metabolic process, GO:0006139~nucleobase, nucleoside, nucleotide and nucleic acid metabolic process, GO:0006350~transcription, GO:0006351~transcription, DNA-dependent, GO:0006355~regulation of transcription, DNA-dependent, GO:0006357~regulation of transcription from RNA polymerase II promoter, GO:0…	SREBP-1a, SREBP-1b, SREBP-1c, HNF-4alpha1, HNF-4alpha2, AP-1, c-Jun, ER-alpha, GR-beta, GE-alpha
NPY5R*	NEUROPEPTIDE Y RECEPTOR Y5	29		obesity, cholesterol, HDL; triglyceride, diabetes, type 2, dyslipidemia, precocious puberty,	GO:0003008~system process, GO:0007154~cell communication, GO:0007165~signal transduction, GO:0007166~cell surface receptor linked signal transduction, GO:0007186~G-protein coupled receptor protein signaling pathway, GO:0007218~neuropeptide signaling pathway, GO:0007267~cell-cell signaling, GO:0007268~synaptic transmission, GO:0009987~cellular process, GO:0019226~transmission of nerve impulse, GO:…	CREB, deltaCREB, POU3F2, SREBP-1a, SREBP-1b, SREBP-1c, POU3F2(N-Oct-5a), POU3F2(N-Oct-5b), Bach1, Max1
UCP1*	UNCOUPLING PROTEIN 1 (MITOCHONDRIAL, PROTON CARRIER)	30	[MIM:601665]Obesity, susceptibility to	obesity,hibernoma,lipomatosis, multiple symmetric,insulin resistance,insulin sensitivity,niddm,metabolic disorder,sudden infant death syndrome,lipoma,pheochromocytoma	GO:0006091~generation of precursor metabolites and energy, GO:0006810~transport, GO:0006811~ion transport, GO:0006812~cation transport, GO:0006818~hydrogen transport, GO:0006839~mitochondrial transport, GO:0006996~organelle organization and biogenesis, GO:0007005~mitochondrion organization and biogenesis, GO:0008152~metabolic process, GO:0009987~cellular process, GO:0015672~monovalent inorganic c…	C/EBPbeta, PPAR-gamma1, PPAR-gamma2, GR, GR-alpha, GR-beta, PPAR-alpha, CREB, deltaCREB
PDYN*	PRODYNORPHIN	31		epilepsy temporal lobe,cocaine dependence,cocaine addiction,drug addiction,hyperalgesia,drug dependence,opioid dependence,aphakia,epilepsy,sclerosis	GO:0003008~system process, GO:0007154~cell communication, GO:0007165~signal transduction, GO:0007166~cell surface receptor linked signal transduction, GO:0007186~G-protein coupled receptor protein signaling pathway, GO:0007218~neuropeptide signaling pathway, GO:0007267~cell-cell signaling, GO:0007268~synaptic transmission, GO:0009987~cellular process, GO:0019226~transmission of nerve impulse, GO:…	NRSF form1, NRSF form2, Nkx2-5
UCN*	UROCORTIN	32		obesity, deafness,	GO:0007154~cell communication, GO:0007165~signal transduction, GO:0007166~cell surface receptor linked signal transduction, GO:0007186~G-protein coupled receptor protein signaling pathway, GO:0009987~cellular process,	GR, GR-alpha, GR-beta, NRSF form1, NRSF form2, c-Fos, STAT1beta, STAT1alpha, STAT1, USF2
PRKAA2*	PROTEIN KINASE, AMP-ACTIVATED, ALPHA 2 CATALYTIC SUBUNIT	33		obesity,peutz-jeghers syndrome,insulin resistance,insulin sensitivity,wolff-parkinson-white syndrome,metabolic disorder,cardiac hypertrophy,tuberous sclerosis,ischemia,hyperglycemia	GO:0006066~alcohol metabolic process, GO:0006082~organic acid metabolic process, GO:0006464~protein modification process, GO:0006468~protein amino acid phosphorylation, GO:0006629~lipid metabolic process, GO:0006631~fatty acid metabolic process, GO:0006633~fatty acid biosynthetic process, GO:0006694~steroid biosynthetic process, GO:0006695~cholesterol biosynthetic process, GO:0006793~phosphorus m…	PPAE-alpha, RSRFC4, FOXO4, HFH-1, aMEF-2, MEF-2, MEF-2A , POU2F1, POU2F1a, FOXL1
GHRL*	GHRELIN, GROWTH HORMONE SECRETAGOGUE RECEPTOR LIGAND	34	[MIM:601665]Obesity, susceptibility to	obesity,anorexia nervosa,prader-willi syndrome,insulin resistance,insulin sensitivity,eating disorders,obesity morbid,polycystic ovary syndrome,hyperinsulinemia,acromegaly	GO:0000003~reproduction, GO:0000165~MAPKKK cascade, GO:0000187~activation of MAPK activity, GO:0000902~cell morphogenesis, GO:0001501~skeletal development, GO:0001525~angiogenesis, GO:0001568~blood vessel development, GO:0001816~cytokine production, GO:0001817~regulation of cytokine production, GO:0001818~negative regulation of cytokine production, GO:0001935~endothelial cell proliferation, GO:00…	c-Fos, NF-kappaB, NF-kappaB1, AP-1, c-Jun, PPAR-gamma1, PPAR-gamma2, YY1, Elk-1, C/EBPbeta
SLC25A11	SOLUTE CARRIER FAMILY 25 (MITOCHONDRIAL CARRIER; OXOGLUTARATE CARRIER), MEMBER 11	35			GO:0006810~transport, GO:0051179~localization, GO:0051234~establishment of localization,	POU3F1, MRF-2, LUN-1, SEF-1(1), MIF-1, HOXA3, Pbx1a, RSRFC4, HOXA5, Ik-1
CALCA*	CALCITONIN/CALCITONIN-RELATED POLYPEPTIDE, ALPHA	36		thyroid carcinoma medullary,osteoporosis,carcinoma medullary,osteoporosis postmenopausal,men 2a,multiple endocrine neoplasia,hypercalcemia,bone loss,thyroid carcinoma, familial medullary ,hyperparathyroidism	GO:0001501~skeletal development, GO:0001503~ossification, GO:0001816~cytokine production, GO:0001817~regulation of cytokine production, GO:0001819~positive regulation of cytokine production, GO:0001894~tissue homeostasis, GO:0001976~regulation of systemic arterial blood pressure by neurological process, GO:0001978~carotid sinus baroreceptor feedback regulation of systemic arterial blood pressure,…	NF-kappaB, NF-kappaB1, AhR, AP-1, c-Jun, NF-1/L, NF-1, GR, GR-alpha, GR-beta
MC2R*	MELANOCORTIN 2 RECEPTOR (ADRENOCORTICOTROPIC HORMONE)	37	[MIM:202200]Glucocorticoid deficiency, due to ACTH unresponsiveness	acth resistance,allgrove syndrome,adrenocortical cancer,carcinoma adrenocortical,adrenal tumor,adenoma adrenocortical,cushing syndrome,adrenal adenoma,adrenal disease,adenoma	GO:0007154~cell communication, GO:0007165~signal transduction, GO:0007166~cell surface receptor linked signal transduction, GO:0007186~G-protein coupled receptor protein signaling pathway, GO:0007187~G-protein signaling, coupled to cyclic nucleotide second messenger, GO:0007242~intracellular signaling cascade, GO:0009987~cellular process, GO:0019932~second-messenger-mediated signaling, GO:0019935…	CREB, deltaCREB, c-Fos, AP-1, c-Jun, GR, GR-alpha, c-Myc
GHSR*	GROWTH HORMONE SECRETAGOGUE RECEPTOR	38	[MIM:604271]Short stature	obesity,acromegaly,short stature,gastroparesis,prolactinoma,pituitary adenoma,effects cardiovascular,pituitary tumors,adenoma,thyroid carcinoma	GO:0000003~reproduction, GO:0001816~cytokine production, GO:0001817~regulation of cytokine production, GO:0001818~negative regulation of cytokine production, GO:0002790~peptide secretion, GO:0003001~generation of a signal involved in cell-cell signaling, GO:0006082~organic acid metabolic process, GO:0006412~translation, GO:0006417~regulation of translation, GO:0006629~lipid metabolic process, GO:…	PPAR-gamma1, PPAR-gamma2
MC3R*	MELANOCORTIN 3 RECEPTOR	39	[MIM:602025]Obesity, severe, susceptibility to, BMIQ9	obesity,arthritis gouty,obesity morbid,hyperinsulinemia,insulin sensitivity,anorexia nervosa,insulin resistance,inflammation	GO:0007154~cell communication, GO:0007165~signal transduction, GO:0007166~cell surface receptor linked signal transduction, GO:0007186~G-protein coupled receptor protein signaling pathway, GO:0007187~G-protein signaling, coupled to cyclic nucleotide second messenger, GO:0007200~G-protein signaling, coupled to IP3 second messenger (phospholipase C activating), GO:0007242~intracellular signaling ca…	NRSF form1, NRSF form2, ATF
NR1H2*	NUCLEAR RECEPTOR SUBFAMILY 1, GROUP H, MEMBER 2	40		cancer tissues,	GO:0006139~nucleobase, nucleoside, nucleotide and nucleic acid metabolic process, GO:0006350~transcription, GO:0006351~transcription, DNA-dependent, GO:0006355~regulation of transcription, DNA-dependent, GO:0008152~metabolic process, GO:0009892~negative regulation of metabolic process, GO:0009987~cellular process, GO:0010467~gene expression, GO:0010468~regulation of gene expression, GO:0016070~RN…	NF-kappaB, NF-kappaB1, SRF, SRF(504 AA), Elk-1
CRHR2*	CORTICOTROPIN RELEASING HORMONE RECEPTOR 2	41		obesity, depression, diabetes, type 2, hepatitis C; liver cancer, major depression, panic disorder, personality traits, suicide,	GO:0001525~angiogenesis, GO:0001568~blood vessel development, GO:0001944~vasculature development, GO:0007154~cell communication, GO:0007165~signal transduction, GO:0007166~cell surface receptor linked signal transduction, GO:0007186~G-protein coupled receptor protein signaling pathway, GO:0007187~G-protein signaling, coupled to cyclic nucleotide second messenger, GO:0007188~G-protein signaling, c…	NRSF form1, NRSF form2
NR0B1*	NUCLEAR RECEPTOR SUBFAMILY 0, GROUP B, MEMBER 1	43		adrenal hypoplasia, congenital,addisons disease,glycerol kinase deficiency,kallmann syndrome,hypogonadism,adrenal disease,metaphyseal dysplasia,puberty delayed,carcinoma adrenocortical,hypoplasia	GO:0000003~reproduction, GO:0003006~reproductive developmental process, GO:0006139~nucleobase, nucleoside, nucleotide and nucleic acid metabolic process, GO:0006350~transcription, GO:0006351~transcription, DNA-dependent, GO:0006355~regulation of transcription, DNA-dependent, GO:0006629~lipid metabolic process, GO:0006694~steroid biosynthetic process, GO:0007275~multicellular organismal developmen…	GR, GR-alpha, GR-beta, PPAR-gamma1, PPAR-gamma2, Sox-9, PPAR-alpha, NRSF form1, NRSF form2, GCNF-2
ACE2*	DKFZP434A014 PROTEIN	44		blood pressure, arterial, brain hemorrhage, hypertension, left ventricular hypertrophy, nephropathy, diabetic, pulmonary fibrosis; sarcoidosis,	GO:0000003~reproduction, GO:0006508~proteolysis, GO:0008152~metabolic process, GO:0009987~cellular process, GO:0016032~viral reproduction, GO:0019058~viral infectious cycle, GO:0019059~initiation of viral infection, GO:0019538~protein metabolic process, GO:0022414~reproductive process, GO:0022415~viral reproductive process, GO:0030260~entry into host cell, GO:0043170~macromolecule metabolic proce…	NF-kappaB, NF-kappaB1, FOXO1, FOXO1a
PPARG*	PEROXISOME PROLIFERATIVE ACTIVATED RECEPTOR, GAMMA	45	[MIM:601665]Obesity, severe, [MIM:137800]Glioblastoma, susceptibility to [MIM:604367]Insulin resistance, severe, digenic [MIM:604367]Lipodystrophy, familial partial, type 3 [MIM:609338]Carotid intimal medial thickness 1 [MIM:125853]Diabetes, type 2	obesity,insulin sensitivity,insulin resistance,niddm,lipodystrophy, familial partial,atherosclerosis,dyslipidemia,partial lipodystrophy,inflammation,fluid retention	GO:0000122~negative regulation of transcription from RNA polymerase II promoter, GO:0002009~morphogenesis of an epithelium, GO:0006091~generation of precursor metabolites and energy, GO:0006139~nucleobase, nucleoside, nucleotide and nucleic acid metabolic process, GO:0006350~transcription, GO:0006351~transcription, DNA-dependent, GO:0006355~regulation of transcription, DNA-dependent, GO:0006357~r…	C/EBPbeta, NF-AT3, C/EBPalpha, Egr-1, FOXO1a, FOXO1, CREB, deltaCREB, AP-1, c-Jun
GADD45G	GROWTH ARREST AND DNA-DAMAGE-INDUCIBLE, GAMMA	46			GO:0000074~regulation of progression through cell cycle, GO:0000165~MAPKKK cascade, GO:0000185~activation of MAPKKK activity, GO:0000186~activation of MAPKK activity, GO:0006139~nucleobase, nucleoside, nucleotide and nucleic acid metabolic process, GO:0006259~DNA metabolic process, GO:0006281~DNA repair, GO:0006469~negative regulation of protein kinase activity, GO:0006915~apoptosis, GO:0006950~r…	CBF-A, NF-Y, NF-YA, JunB, IRF-1, AhR, STAT4, CBF-C, CP1C, NF-YC
CAMKK1	CALCIUM/CALMODULIN-DEPENDENT PROTEIN KINASE KINASE 1, ALPHA	47			GO:0006464~protein modification process, GO:0006468~protein amino acid phosphorylation, GO:0006793~phosphorus metabolic process, GO:0006796~phosphate metabolic process, GO:0008152~metabolic process, GO:0009987~cellular process, GO:0016310~phosphorylation, GO:0019538~protein metabolic process, GO:0043170~macromolecule metabolic process, GO:0043283~biopolymer metabolic process, GO:0043412~biopolyme…	Pax-3, CRE-BP1, C/EBPalpha, HEN1, NF-kappaB1, ATF, RORalpha1, p53, XBP-1
ADIPOR2*	ADIPONECTIN RECEPTOR 2	48		body mass insulin, adiponectin cholesterol, VLDL glucose triglycerides, body mass metabolic rate, diabetes, type 2, diabetes, type 2 glucose tolerance insulin, insulin, insulin triglycerides,	GO:0006082~organic acid metabolic process, GO:0006629~lipid metabolic process, GO:0006631~fatty acid metabolic process, GO:0007154~cell communication, GO:0007165~signal transduction, GO:0007242~intracellular signaling cascade, GO:0008152~metabolic process, GO:0009719~response to endogenous stimulus, GO:0009725~response to hormone stimulus, GO:0009755~hormone-mediated signaling, GO:0009987~cellula…	PPAR-gamma1, PPAR-gamma2, GR, GR-alpha, GR-beta, PPAR-alpha, NF-kappaB, NF-kappaB1, AP-1, c-Jun
PRKAG1	PROTEIN KINASE, AMP-ACTIVATED, GAMMA 1 NON-CATALYTIC SUBUNIT	49			GO:0000003~reproduction, GO:0006082~organic acid metabolic process, GO:0006464~protein modification process, GO:0006468~protein amino acid phosphorylation, GO:0006629~lipid metabolic process, GO:0006631~fatty acid metabolic process, GO:0006633~fatty acid biosynthetic process, GO:0006793~phosphorus metabolic process, GO:0006796~phosphate metabolic process, GO:0007154~cell communication, GO:0007165…	FAC1, p53, MIF-1, TGIF, MyoD, LUN-1, RFX1, HFN-1, HEN1, Pbx1a
GADD45B	GROWTH ARREST AND DNA-DAMAGE-INDUCIBLE, BETA	50			GO:0000074~regulation of progression through cell cycle, GO:0000165~MAPKKK cascade, GO:0000185~activation of MAPKKK activity, GO:0000186~activation of MAPKK activity, GO:0006469~negative regulation of protein kinase activity, GO:0006915~apoptosis, GO:0006950~response to stress, GO:0007049~cell cycle, GO:0007154~cell communication, GO:0007165~signal transduction, GO:0007242~intracellular signaling…	NF-kappaB, NF-kappaB1, p53, c-Rel, STAT4, c-Jun, AP-1, JunD, MyoD, HTF
DNTTIP2	DEOXYNUCLEOTIDYLTRANSFERASE, TERMINAL, INTERACTING PROTEIN 2	51			GO:0006350 transcription , GO:0006355 regulation of transcription, DNA-dependent	PPAR-gamma1, PPAR-gamma2
STK11*	SERINE/THREONINE KINASE 11	52	[MIM:175200]Peutz-Jeghers syndrome [MIM:273300]Testicular tumor, sporadic	peutz-jeghers syndrome,polyposis,germ-line mutation ,polyps,hamartoma,juvenile polyposis syndrome,cowden disease,somatic mutations,cancer,adenocarcinoma lung	GO:0000074~regulation of progression through cell cycle, GO:0006464~protein modification process, GO:0006468~protein amino acid phosphorylation, GO:0006793~phosphorus metabolic process, GO:0006796~phosphate metabolic process, GO:0007049~cell cycle, GO:0007050~cell cycle arrest, GO:0008152~metabolic process, GO:0009987~cellular process, GO:0016310~phosphorylation, GO:0019538~protein metabolic proc…	p53, STAT3, MyoD, CREB, deltaCREB, HNF-4alpha1, HNF-4alpha2, IRF-7A, NF-1, NF-1/L
CAMKK2*	CALCIUM/CALMODULIN-DEPENDENT PROTEIN KINASE KINASE 2, BETA	53		anxiety disorder, bipolar disorder,	GO:0000165~MAPKKK cascade, GO:0006139~nucleobase, nucleoside, nucleotide and nucleic acid metabolic process, GO:0006350~transcription, GO:0006464~protein modification process, GO:0006468~protein amino acid phosphorylation, GO:0006793~phosphorus metabolic process, GO:0006796~phosphate metabolic process, GO:0007154~cell communication, GO:0007165~signal transduction, GO:0007242~intracellular signali…	NF-kappaB, NF-kappaB1, CREB, deltaCREB
CSH1*	CHORIONIC SOMATOMAMMOTROPIN HORMONE 1 (PLACENTAL LACTOGEN)	54		choriocarcinoma	GO:0007165 signal transduction , GO:0007565 female pregnancy	CUTL1, SREBP-1a, SREBP-1b, SREBP-1c, STAT5B, PPAR-gamma1, PPAR-gamma2, Ik-1, FOXF2, POU3F2
NPFF	NEUROPEPTIDE FF-AMIDE PEPTIDE PRECURSOR	55			GO:0003008~system process, GO:0007154~cell communication, GO:0007165~signal transduction, GO:0007166~cell surface receptor linked signal transduction, GO:0007186~G-protein coupled receptor protein signaling pathway, GO:0007218~neuropeptide signaling pathway, GO:0007267~cell-cell signaling, GO:0007268~synaptic transmission, GO:0009987~cellular process, GO:0019226~transmission of nerve impulse, GO:…	AP-1, c-Fos, FAC1, Oct-B1, oct-B2, oct-B3, POU2F2, POU2F2(Oct-2.1), POU2F2B, POU2F2C
ADIPOR1*	ADIPONECTIN RECEPTOR 1	56		obesity,insulin sensitivity,insulin resistance,impaired glucose tolerance,anorexia nervosa,inflammation,cardiovascular diseases,diabetes gestational,necrosis,breast cancer	GO:0006082~organic acid metabolic process, GO:0006629~lipid metabolic process, GO:0006631~fatty acid metabolic process, GO:0007154~cell communication, GO:0007165~signal transduction, GO:0007242~intracellular signaling cascade, GO:0008152~metabolic process, GO:0009719~response to endogenous stimulus, GO:0009725~response to hormone stimulus, GO:0009755~hormone-mediated signaling, GO:0009987~cellula…	NF-kappaB, NF-kappaB1, CREB, deltaCREB, PPAR-gamma1, PPAR-gamma2
TRADD*	TNFRSF1A-ASSOCIATED VIA DEATH DOMAIN	57		necrosis,tumors,burkitt lymphoma,inflammation,lymphoblastic leukemia acute,melanoma,hepatitis c,breast cancer,metastasis	GO:0006915~apoptosis, GO:0006917~induction of apoptosis, GO:0007154~cell communication, GO:0007165~signal transduction, GO:0007242~intracellular signaling cascade, GO:0007243~protein kinase cascade, GO:0007249~I-kappaB kinase/NF-kappaB cascade, GO:0008219~cell death, GO:0009966~regulation of signal transduction, GO:0009967~positive regulation of signal transduction, GO:0009987~cellular process, G…	AP-1, c-Jun, p53
PPARA*	PEROXISOME PROLIFERATIVE ACTIVATED RECEPTOR, ALPHA	58		obesity,dyslipidemia,insulin resistance,insulin sensitivity,atherosclerosis,fatty liver,metabolic disorder,inflammation,cardiovascular diseases,hypolipidemia	GO:0001666~response to hypoxia, GO:0006082~organic acid metabolic process, GO:0006139~nucleobase, nucleoside, nucleotide and nucleic acid metabolic process, GO:0006350~transcription, GO:0006351~transcription, DNA-dependent, GO:0006355~regulation of transcription, DNA-dependent, GO:0006357~regulation of transcription from RNA polymerase II promoter, GO:0006366~transcription from RNA polymerase II …	PPAR-alpha, PPAR-gamma1, PPAR-gamma2, ER-alpha, C/EBPalpha, HNF-4alpha2, HNF-4alpha1, STAT5B, AP-1, c-Jun
CPT1A*	CARNITINE PALMITOYLTRANSFERASE 1A (LIVER)	59	[MIM:255120]CPT deficiency, hepatic, type IA	obesity,carnitine palmitoyltransferase i deficiency,carnitine palmitoyltransferase ii deficiency,reye-like syndrome,hypoglycemia,fatty liver,insulin resistance,hepatomegaly,myopathy,cardiac hypertrophy	GO:0002790~peptide secretion, GO:0003001~generation of a signal involved in cell-cell signaling, GO:0005975~carbohydrate metabolic process, GO:0005996~monosaccharide metabolic process, GO:0006006~glucose metabolic process, GO:0006066~alcohol metabolic process, GO:0006082~organic acid metabolic process, GO:0006629~lipid metabolic process, GO:0006631~fatty acid metabolic process, GO:0006635~fatty a…	AP-2alpha, AP-2alpha isoform2, AP-2alpha isoform3, AP-2alpha isoform4, AP-2alphaA
GH2*	GROWTH HORMONE 2	60		choriocarcinoma,pituitary tumors,tumors,lymphoma		FOXF2, STAT5B
GH1*	CHORIONIC SOMATOMAMMOTROPIN HORMONE 1 (PLACENTAL LACTOGEN)	61	[MIM:262400]Growth hormone deficiency, isolated, type IA [MIM:262400]Growth hormone deficiency, isolated, type IB [MIM:173100] Growth hormone deficiency, isolated, type II [MIM:262650]Kowarski syndrome [MIM:604271]Short stature, familial	acromegaly,ighd ii,ituitary adenoma,growth hormone deficiency,short stature,pituitary tumors,tsh deficiency,laron syndrome,panhypopituitarism,hypopituitarism	GO:0000003~reproduction, GO:0006810~transport, GO:0007154~cell communication, GO:0007165~signal transduction, GO:0007267~cell-cell signaling, GO:0007565~female pregnancy, GO:0008643~carbohydrate transport, GO:0008645~hexose transport, GO:0009987~cellular process, GO:0015749~monosaccharide transport, GO:0015758~glucose transport, GO:0022414~reproductive process, GO:0051179~localization, GO:0051234…	SREBP-1a, SREBP-1b, SREBP-1c, STAT5B, STAT5A
EDG7	ENDOTHELIAL DIFFERENTIATION, LYSOPHOSPHATIDIC ACID G-PROTEIN-COUPLED RECEPTOR, 7	62			GO:0003008~system process, GO:0006873~cellular ion homeostasis, GO:0006874~cellular calcium ion homeostasis, GO:0006875~cellular metal ion homeostasis, GO:0007154~cell communication, GO:0007165~signal transduction, GO:0007166~cell surface receptor linked signal transduction, GO:0007186~G-protein coupled receptor protein signaling pathway, GO:0007187~G-protein signaling, coupled to cyclic nucleoti…	p53, PPAR-gamma1, PPAR-gamma2
JAK2*	JANUS KINASE 2 (A PROTEIN TYROSINE KINASE)	63	[MIM:263300]Polycythemia vera [MIM:187950]Thrombocythemia, essential [MIM:254450]Myelofibrosis, idiopathic [MIM:600880]Budd-Chiari syndrome [MIM:601626]Leukemia, acute myelogenous	polycythemia vera,myeloproliferative disorders,thrombocythemia essential,primary myelofibrosis,idiopathic myelofibrosis,myeloproliferative neoplasm,myelofibrosis,erythrocytosis ,chronic myeloproliferative disease,thrombocytosis	GO:0000060~protein import into nucleus, translocation, GO:0000074~regulation of progression through cell cycle, GO:0002376~immune system process, GO:0002520~immune system development, GO:0006464~protein modification process, GO:0006468~protein amino acid phosphorylation, GO:0006605~protein targeting, GO:0006606~protein import into nucleus, GO:0006793~phosphorus metabolic process, GO:0006796~phosp…	HNF-4alpha1, HNF-4alpha2, STAT5A, STAT3, STAT1, STAT5B, NF-E2, NF-E2 p45, NF-kappaB, NF-kappaB1
ASIP*	AGOUTI SIGNALING PROTEIN, NONAGOUTI HOMOLOG (MOUSE)	64	[MIM:611742]Skin/hair/eye pigmentation 9, dark/light hair	obesity,melanoma,niddm,necrosis	GO:0006091~generation of precursor metabolites and energy, GO:0007154~cell communication, GO:0007165~signal transduction, GO:0007242~intracellular signaling cascade, GO:0007267~cell-cell signaling, GO:0008152~metabolic process, GO:0009719~response to endogenous stimulus, GO:0009725~response to hormone stimulus, GO:0009755~hormone-mediated signaling, GO:0009987~cellular process, GO:0042221~respons…	RP5B, Chx10, Ik-2, MIF-1, FOXJ2, XJ2 (long isoform), p300, NCX, Ik-1, Zic1
FABP1*	FATTY ACID BINDING PROTEIN 1, LIVER	65		fatty liver,renal disease,chronic glomerulonephritis ,proteinuria,microalbuminuria,colorectal cancer,liver damage,bowel disease,adenocarcinoma gastric ,diabetic nephropathies	GO:0006082~organic acid metabolic process, GO:0006629~lipid metabolic process, GO:0006631~fatty acid metabolic process, GO:0006810~transport, GO:0007154~cell communication, GO:0007267~cell-cell signaling, GO:0007275~multicellular organismal development, GO:0008152~metabolic process, GO:0009653~anatomical structure morphogenesis, GO:0009887~organ morphogenesis, GO:0009987~cellular process, GO:0019…	HNF-4alpha1, HNF-4alpha2, PPAR-gamma1, PPAR-gamma2, PPAR-alpha, GR, GR-alpha, GR-beta, HNF-1, HNF-1A
ACSL6	ACYL-COA SYNTHETASE LONG-CHAIN FAMILY MEMBER 6	66			GO:0006082~organic acid metabolic process, GO:0006629~lipid metabolic process, GO:0006631~fatty acid metabolic process, GO:0006637~acyl-CoA metabolic process, GO:0006732~coenzyme metabolic process, GO:0007275~multicellular organismal development, GO:0007399~nervous system development, GO:0007405~neuroblast proliferation, GO:0008152~metabolic process, GO:0008283~cell proliferation, GO:0009987~cell…	NRSF form1, NRSF form2
CGA	GLYCOPROTEIN HORMONES, ALPHA POLYPEPTIDE	67			GO:0007154~cell communication, GO:0007165~signal transduction, GO:0007267~cell-cell signaling, GO:0009987~cellular process,	Egr-1, CREB, deltaCREB, p300, SRY
THRAP4(MED24)	cofactor required for Sp1 transcriptional activation	68			GO:0006350 transcription ,GO:0006355 regulation of transcription, DNA-dependent , GO:0006367 transcription initiation from , GO:0030521 androgen receptor signaling pathway RNA polymerase II promoter , GO:0030521 androgen receptor signaling pathway	AP-1, c-Fos, p300, RORalpha2, CUTL1, YY1, RFX1, PPAR-gamma1, PPAR-gamma2, AREB6
EDG6	ENDOTHELIAL DIFFERENTIATION, LYSOPHOSPHATIDIC ACID G-PROTEIN-COUPLED RECEPTOR, 6	69			GO:0002376~immune system process, GO:0006873~cellular ion homeostasis, GO:0006874~cellular calcium ion homeostasis, GO:0006875~cellular metal ion homeostasis, GO:0006955~immune response, GO:0007154~cell communication, GO:0007165~signal transduction, GO:0007166~cell surface receptor linked signal transduction, GO:0007186~G-protein coupled receptor protein signaling pathway, GO:0007187~G-protein si…	ZID, TGIF, Egr-3, AP-4, E2F, E2F-1, GR, GR-alpha, GR-beta, Meis-1a
PPARD*	PEROXISOME PROLIFERATIVE ACTIVATED RECEPTOR, DELTA	70		obesity,insulin sensitivity,dyslipidemia,metabolic disorder,insulin resistance,atherosclerosis,inflammation,colorectal cancer,cardiovascular diseases,familial adenomatous polyposis	GO:0000003~reproduction, GO:0000122~negative regulation of transcription from RNA polymerase II promoter, GO:0001508~regulation of action potential, GO:0002790~peptide secretion, GO:0003001~generation of a signal involved in cell-cell signaling, GO:0003008~system process, GO:0005975~carbohydrate metabolic process, GO:0005996~monosaccharide metabolic process, GO:0006006~glucose metabolic process, …	PPAR-gamma1, PPAR-gamma2, C/EBPalpha, TBP, TFIID, c-Rel, AP-1, c-Jun, p300
CSH2*	chorionic somatomammotropin hormone 2	71		choriocarcinoma		CUTL1
EDG2	ENDOTHELIAL DIFFERENTIATION, LYSOPHOSPHATIDIC ACID G-PROTEIN-COUPLED RECEPTOR, 2	72			GO:0006873~cellular ion homeostasis, GO:0006874~cellular calcium ion homeostasis, GO:0006875~cellular metal ion homeostasis, GO:0007154~cell communication, GO:0007165~signal transduction, GO:0007166~cell surface receptor linked signal transduction, GO:0007186~G-protein coupled receptor protein signaling pathway, GO:0007200~G-protein signaling, coupled to IP3 second messenger (phospholipase C acti…	PPAR-gamma1, PPAR-gamma2, AP-1, c-Jun, CUTL1, p53
PPARGC1A*	PEROXISOME PROLIFERATIVE ACTIVATED RECEPTOR, GAMMA, COACTIVATOR 1, ALPHA	73		obesity,insulin sensitivity,insulin resistance,metabolic disorder,niddm,impaired glucose tolerance,cardiac hypertrophy,response acute phase,hypertrophy,heart failure	GO:0001659~thermoregulation, GO:0001678~cell glucose homeostasis, GO:0005975~carbohydrate metabolic process, GO:0005996~monosaccharide metabolic process, GO:0006006~glucose metabolic process, GO:0006066~alcohol metabolic process, GO:0006082~organic acid metabolic process, GO:0006090~pyruvate metabolic process, GO:0006091~generation of precursor metabolites and energy, GO:0006094~gluconeogenesis, …	FOXO1, FOXO1a, PPAR-alpha, PPAR-gamma1, PPAR-gamma2, MyoD, CREB, deltaCREB, aMEF-2, MEF-2A
NFKBIB*	NUCLEAR FACTOR OF KAPPA LIGHT POLYPEPTIDE GENE ENHANCER IN B-CELLS INHIBITOR, BETA	75		pneumococcal empyema pneumonia,	GO:0006139~nucleobase, nucleoside, nucleotide and nucleic acid metabolic process, GO:0006350~transcription, GO:0007154~cell communication, GO:0007165~signal transduction, GO:0008152~metabolic process, GO:0009987~cellular process, GO:0010467~gene expression, GO:0044237~cellular metabolic process, GO:0044238~primary metabolic process,	NF-kappaB1, Cdc5, NF-kappaB2, NF-kappaB, RelA, Pax-2, Pax-2a, p53, RREB-1, Pax-5
CHGB*	CHROMOGRANIN B (SECRETOGRANIN 1)	76		carcinoid,neuroendocrine tumors,pheochromocytoma,pituitary adenoma,prolactinoma,multiple endocrine neoplasia,glucagonoma,thyroid carcinoma medullary,adenoma,parathyroid adenoma		CREB, deltaCREB, NRSF form1, NRSF form2, AP-2alpha, AP-2alpha isoform2, AP-2alpha isoform3, AP-2alpha isoform4, AP-2alphaA
C21orf6 (RWDD2B)	RWD domain containing 2B	77			GO:0008150 biological_process	TGIF, Nkx2-2, LCR-F1, RSRFC4, Evi-1, NF-E2, NF-E2 p45, CREB, STAT1, STAT1alpha
LEPR*	LEPTIN RECEPTOR	78		obesity,insulin resistance,anorexia nervosa,insulin sensitivity,obesity morbid,pituitary adenoma,hyperlipidemia familial combined,kallmann syndrome,polycystic ovary syndrome,pituitary adenoma nonfunctioning	GO:0006091~generation of precursor metabolites and energy, GO:0007154~cell communication, GO:0007165~signal transduction, GO:0007166~cell surface receptor linked signal transduction, GO:0007275~multicellular organismal development, GO:0008152~metabolic process, GO:0009987~cellular process, GO:0032501~multicellular organismal process, GO:0032502~developmental process,	GR, GR-alpha, GR-beta, STAT3, SREBP-1a, SREBP-1b, SREBP-1c, NF-kappaB1, HOXA9, HOXA9B
ADIPOQ*	ADIPONECTIN, C1Q AND COLLAGEN DOMAIN CONTAINING	79	[MIM:612556]Adiponectin deficiency	obesity,insulin resistance,insulin sensitivity,cardiovascular diseases,fatty liver,atherosclerosis,dyslipidemia,hyperinsulinemia,lipodystrophy,niddm	GO:0005975~carbohydrate metabolic process, GO:0005996~monosaccharide metabolic process, GO:0006006~glucose metabolic process, GO:0006066~alcohol metabolic process, GO:0006082~organic acid metabolic process, GO:0006090~pyruvate metabolic process, GO:0006091~generation of precursor metabolites and energy, GO:0006094~gluconeogenesis, GO:0006109~regulation of carbohydrate metabolic process, GO:000611…	PPAR-alpha, PPAR-gamma1, PPAR-gamma2, FOXO1, FOXO1a, C/EBPalpha, GR, GR-alpha, GR-beta, Sp1
NFE2L2*	NUCLEAR FACTOR (ERYTHROID-DERIVED 2)-LIKE 2	80		cancer,neurodegenerative diseases,chemical carcinogenesis,inflammation,cell damage,necrosis,vascular diseases,prostate cancer,chemically induced,hepatoblastoma	GO:0006139~nucleobase, nucleoside, nucleotide and nucleic acid metabolic process, GO:0006350~transcription, GO:0006351~transcription, DNA-dependent, GO:0006355~regulation of transcription, DNA-dependent, GO:0006366~transcription from RNA polymerase II promoter, GO:0006950~response to stress, GO:0006984~ER-nuclear signaling pathway, GO:0006986~response to unfolded protein, GO:0007154~cell communic…	NF-kappaB, NF-kappaB1
DLK1	DELTA-LIKE 1 HOMOLOG (DROSOPHILA)	81			GO:0007275~multicellular organismal development, GO:0032501~multicellular organismal process, GO:0032502~developmental process,	Meis-1, Meis-1a, Meis-1b, PPAR-gamma1, PPAR-gamma2, ATF, GATA-3, GATA-2, FOXO1, FOXO1a
MAFK	V-MAF MUSCULOAPONEUROTIC FIBROSARCOMA ONCOGENE HOMOLOG K (AVIAN)	82			GO:0006139~nucleobase, nucleoside, nucleotide and nucleic acid metabolic process, GO:0006350~transcription, GO:0006351~transcription, DNA-dependent, GO:0006355~regulation of transcription, DNA-dependent, GO:0007275~multicellular organismal development, GO:0007399~nervous system development, GO:0008152~metabolic process, GO:0009987~cellular process, GO:0010467~gene expression, GO:0010468~regulatio…	JunD, FosB, YY1, Fra-1, CREB, deltaCREB, GATA-1, c-Fos
RXFP2*	LEUCINE-RICH REPEAT-CONTAINING G PROTEIN-COUPLED RECEPTOR 8	83		cryptorchidism,infertility,testicular cancer,aggressive behavior,thyroid carcinoma,myocardial infarction	GO:0000003~reproduction, GO:0003006~reproductive developmental process, GO:0007154~cell communication, GO:0007165~signal transduction, GO:0007166~cell surface receptor linked signal transduction, GO:0007186~G-protein coupled receptor protein signaling pathway, GO:0007187~G-protein signaling, coupled to cyclic nucleotide second messenger, GO:0007188~G-protein signaling, coupled to cAMP nucleotide …	P53, GR, GR-alpha, GR-beta, Sox9, AhR, IRF-1
EDF1	ENDOTHELIAL DIFFERENTIATION-RELATED FACTOR 1	84			GO:0006139~nucleobase, nucleoside, nucleotide and nucleic acid metabolic process, GO:0006350~transcription, GO:0006351~transcription, DNA-dependent, GO:0006355~regulation of transcription, DNA-dependent, GO:0006629~lipid metabolic process, GO:0007275~multicellular organismal development, GO:0008152~metabolic process, GO:0009987~cellular process, GO:0010467~gene expression, GO:0010468~regulation o…	TBP, TFIID, SRY, AP-1, c-Jun
PRKAB1	PROTEIN KINASE, AMP-ACTIVATED, BETA 1 NON-CATALYTIC SUBUNIT	85			GO:0005975~carbohydrate metabolic process, GO:0006082~organic acid metabolic process, GO:0006629~lipid metabolic process, GO:0006631~fatty acid metabolic process, GO:0006633~fatty acid biosynthetic process, GO:0007154~cell communication, GO:0007165~signal transduction, GO:0008152~metabolic process, GO:0008610~lipid biosynthetic process, GO:0009058~biosynthetic process, GO:0009987~cellular process…	Lhx3a, Lhx3b, Chx10, Nkx2-5, HTF, GR, GR-alpha, GR-beta, NCX, STAT3
NFKBIE*	NUCLEAR FACTOR OF KAPPA LIGHT POLYPEPTIDE GENE ENHANCER IN B-CELLS INHIBITOR, EPSILON	86		pneumococcal empyema pneumonia,	GO:0006605~protein targeting, GO:0006606~protein import into nucleus, GO:0006810~transport, GO:0006886~intracellular protein transport, GO:0006913~nucleocytoplasmic transport, GO:0008104~protein localization, GO:0009987~cellular process, GO:0015031~protein transport, GO:0016043~cellular component organization and biogenesis, GO:0017038~protein import, GO:0032386~regulation of intracellular transp…	NF-kappaB, NF-kappaB1
APOA1*	APOLIPOPROTEIN A-I	87	[MIM:604091]Hypoalphalipoproteinemia [MIM:105200]Amyloidosis, 3 or more types	tangier disease,atherosclerosis,hypoalphalipoproteinemia,coronary heart disease,dyslipidemia,hypertriglyceridemia,coronary artery disease,amyloidosis hereditary ,hyperalphalipoproteinemia,cetp deficiency	GO:0003008~system process, GO:0003013~circulatory system process, GO:0006066~alcohol metabolic process, GO:0006629~lipid metabolic process, GO:0006810~transport, GO:0006869~lipid transport, GO:0007586~digestion, GO:0008015~blood circulation, GO:0008152~metabolic process, GO:0008202~steroid metabolic process, GO:0008203~cholesterol metabolic process, GO:0009987~cellular process, GO:0015918~sterol …	Sp1, NF-kappaB, NF-kappaB1, C/EBPalpha, HNF-4alpha1, HNF-4alpha2, PPAR-alpha, PPAR-gamma1, PPAR-gamma2, COUP
PRL*	PROLACTIN	88		arthritis, juvenile, breast cancer, hepatitis C, lupus erythematosus rheumatoid arthritis, lymphoma; non-Hodgkin's lymphoma, multiple sclerosis; lupus erythematosus, prostate cancer, systemic lupus erythematosus, systemic lupus erythematosus; prolactin, lymphocyte,	GO:0000003~reproduction, GO:0002376~immune system process, GO:0002520~immune system development, GO:0007154~cell communication, GO:0007165~signal transduction, GO:0007166~cell surface receptor linked signal transduction, GO:0007275~multicellular organismal development, GO:0007516~hemocyte development, GO:0007565~female pregnancy, GO:0007595~lactation, GO:0008283~cell proliferation, GO:0008284~pos…	C/EBPalpha, GATA-2, AP-1, c-Jun, p53, FOXO1, FOXO1a, STAT5A, STAT5B, IRF-1
RXRG*	RETINOID X RECEPTOR, GAMMA	89		hyperlipidemia familial combined,tumors	GO:0006139~nucleobase, nucleoside, nucleotide and nucleic acid metabolic process, GO:0006350~transcription, GO:0006351~transcription, DNA-dependent, GO:0006355~regulation of transcription, DNA-dependent, GO:0008152~metabolic process, GO:0009987~cellular process, GO:0010467~gene expression, GO:0010468~regulation of gene expression, GO:0016070~RNA metabolic process, GO:0019219~regulation of nucleob…	C/EBPalpha
ALPPL2	ALKALINE PHOSPHATASE, PLACENTAL-LIKE 2	90			GO:0006793~phosphorus metabolic process, GO:0006796~phosphate metabolic process, GO:0008152~metabolic process, GO:0009987~cellular process, GO:0016310~phosphorylation, GO:0044237~cellular metabolic process,	AP-2gamma
RXRB*	RETINOID X RECEPTOR, BETA	91		diabetes, type 1, psoriasis, schizophrenia, schizophrenia; alcohol dependence, schizophrenia; autism; alcoholism; bipolar disorder; attention deficit hyperactivity disorder,	GO:0006139~nucleobase, nucleoside, nucleotide and nucleic acid metabolic process, GO:0006350~transcription, GO:0006351~transcription, DNA-dependent, GO:0006355~regulation of transcription, DNA-dependent, GO:0008152~metabolic process, GO:0009987~cellular process, GO:0010467~gene expression, GO:0010468~regulation of gene expression, GO:0016070~RNA metabolic process, GO:0019219~regulation of nucleob…	PPAR-gamma1, PPAR-gamma2
PTGDR*	PROSTAGLANDIN D2 RECEPTOR (DP)	92	[MIM:607277]Asthma, susceptibility to, 1	asthma,inflammation	GO:0000003~reproduction, GO:0003006~reproductive developmental process, GO:0007154~cell communication, GO:0007165~signal transduction, GO:0007166~cell surface receptor linked signal transduction, GO:0007186~G-protein coupled receptor protein signaling pathway, GO:0007275~multicellular organismal development, GO:0007530~sex determination, GO:0009987~cellular process, GO:0022414~reproductive proces…	SRF, SRF(504 AA), Nkx5-1, Brachyury, NRSF form1, NRSF form2, GR, GR-alpha, GR-beta, GATA-1
THRA*	THYROID HORMONE RECEPTOR, ALPHA (ERYTHROBLASTIC LEUKEMIA VIRAL (V-ERB-A) ONCOGENE HOMOLOG, AVIAN)	93		osteoclastoma,erythroleukemia,thyroid cancer,hypertrophy,tumors,cancer,breast cancer,metastasis,ovarian cancer,nsclc	GO:0006139~nucleobase, nucleoside, nucleotide and nucleic acid metabolic process, GO:0006350~transcription, GO:0006351~transcription, DNA-dependent, GO:0006355~regulation of transcription, DNA-dependent, GO:0006366~transcription from RNA polymerase II promoter, GO:0008152~metabolic process, GO:0009987~cellular process, GO:0010467~gene expression, GO:0010468~regulation of gene expression, GO:00160…	ER-alpha, AP-1, c-Jun, PPAR-alpha, p300, Sp1, RORalpha1, RORalpha2, CREB, deltaCREB
RXFP1	LEUCINE-RICH REPEAT-CONTAINING G PROTEIN-COUPLED RECEPTOR 7	94			GO:0000003~reproduction, GO:0007154~cell communication, GO:0007165~signal transduction, GO:0007166~cell surface receptor linked signal transduction, GO:0007186~G-protein coupled receptor protein signaling pathway, GO:0007187~G-protein signaling, coupled to cyclic nucleotide second messenger, GO:0007188~G-protein signaling, coupled to cAMP nucleotide second messenger, GO:0007242~intracellular sign…	GR, GR-alpha, GR-beta
TSHB*	THYROID STIMULATING HORMONE, BETA	95	[MIM:275100]Hypothryoidism, congenital, nongoitrous 4	tsh deficiency,panhypopituitarism ,congenital hypothyroidism,hypothyroidism,pituitary adenoma,pituitary tumors,adenoma,rare disease,hyperthyroidism ,tumors	GO:0007154~cell communication, GO:0007165~signal transduction, GO:0007166~cell surface receptor linked signal transduction, GO:0007186~G-protein coupled receptor protein signaling pathway, GO:0007267~cell-cell signaling, GO:0009653~anatomical structure morphogenesis, GO:0009719~response to endogenous stimulus, GO:0009725~response to hormone stimulus, GO:0009987~cellular process, GO:0010035~respon…	GATA-2, AP-1, c-Jun
DVL3	DISHEVELLED, DSH HOMOLOG 3 (DROSOPHILA)	96			GO:0007154~cell communication, GO:0007165~signal transduction, GO:0007166~cell surface receptor linked signal transduction, GO:0007242~intracellular signaling cascade, GO:0007275~multicellular organismal development, GO:0007399~nervous system development, GO:0007507~heart development, GO:0009987~cellular process, GO:0016055~Wnt receptor signaling pathway, GO:0032501~multicellular organismal proce…	NF-kappaB, NF-kappaB1, SRF, SRF(504 AA), NRF-2, ATF, ATF-2, c-Jun, IRF-2, C/EBPbeta
OXT*	OXYTOCIN, PREPRO- (NEUROPHYSIN I)	97		attention deficit disorder conduct disorder oppositional defiant disorder,	GO:0000003~reproduction, GO:0006950~response to stress, GO:0007154~cell communication, GO:0007165~signal transduction, GO:0007567~parturition, GO:0009987~cellular process, GO:0018987~osmoregulation, GO:0022414~reproductive process, GO:0032501~multicellular organismal process, GO:0042592~homeostatic process, GO:0048878~chemical homeostasis, GO:0050878~regulation of body fluid levels, GO:0050891~bo…	NF-kappaB, NF-kappaB1, CREB, deltaCREB, GR, GR-alpha, GR-beta, CUTL1
PRKAB2*	PROTEIN KINASE, AMP-ACTIVATED, BETA 2 NON-CATALYTIC SUBUNIT	98		diabetes, type 2,	GO:0006082~organic acid metabolic process, GO:0006629~lipid metabolic process, GO:0006631~fatty acid metabolic process, GO:0006633~fatty acid biosynthetic process, GO:0007154~cell communication, GO:0007165~signal transduction, GO:0008152~metabolic process, GO:0008610~lipid biosynthetic process, GO:0009058~biosynthetic process, GO:0009987~cellular process, GO:0016053~organic acid biosynthetic proc…	aMEF-2, MEF-2, MEF-2A, Bach2, Ik-3, Msx-1, NF-kappaB, RelA, NCX, Nkx2-2
SLC30A9	SOLUTE CARRIER FAMILY 30 (ZINC TRANSPORTER), MEMBER 9	99			GO:0000041~transition metal ion transport, GO:0006139~nucleobase, nucleoside, nucleotide and nucleic acid metabolic process, GO:0006350~transcription, GO:0006351~transcription, DNA-dependent, GO:0006355~regulation of transcription, DNA-dependent, GO:0006412~translation, GO:0006810~transport, GO:0006811~ion transport, GO:0006812~cation transport, GO:0006829~zinc ion transport, GO:0008152~metabolic…	AhR, HNF-4alpha1, HNF-4alpha2
PRKAG3	PROTEIN KINASE, AMP-ACTIVATED, GAMMA 3 NON-CATALYTIC SUBUNIT	100			GO:0000271~polysaccharide biosynthetic process, GO:0005975~carbohydrate metabolic process, GO:0005976~polysaccharide metabolic process, GO:0005977~glycogen metabolic process, GO:0005978~glycogen biosynthetic process, GO:0006073~glucan metabolic process, GO:0006082~organic acid metabolic process, GO:0006091~generation of precursor metabolites and energy, GO:0006629~lipid metabolic process, GO:0006…	CUTL1, FOXC1, Ik-3, ZID, COMP1, RFX1, POU3F2, Gfi-1, PPAR-gamma1, PPAR-gamma2
