# Supplementary material for: Integrating human omics data to prioritize candidate genes
Source: BMC Med Genomics. 2013 Dec 18;6:57. doi: 10.1186/1755-8794-6-57 (PMC3878333; doi:10.1186/1755-8794-6-57)
Supplement: Additional file 2: Table S2 — Enriched biological processes in top 100 obesity related genes. [file 1755-8794-6-57-S2.xls]

## Sheet: Sheet1
Table S2. Enriched biological processes in top 100 obesity related genes. P values are calculated by a modified version of Fisher’s exact test in DAVID.
GO Biological Process Term	Number of genes	P value
Monocarboxylic acid metabolic process	20	1.3e-16
Fatty acid metabolic process	17	3.4e-15
G-protein signaling, coupled to cyclic nucleotide second messenger	13	3.1e-12
Cell communication	56	4.5e-12
Cyclic-nucleotide-mediated signaling	13	6.9e-12
Signal transduction	52	3.5e-11
Lipid metabolic process	24	4e-11
Cellular lipid metabolic process	22	4.3e-11
Feeding behavior	9	6.1e-11
Second-messenger-mediated signaling	15	1.5e-10
Mitochondrial transport	9	3.4e-10
Intracellular signaling cascade	31	5.1e-10
Carboxylic acid metabolic process	20	5.2e-10
Organic acid metabolic process	20	5.7e-10
Hormone-mediated signaling	6	2.6e-09
Mitochondrion organization and biogenesis	10	2.9e-09
Fatty acid oxidation	7	2.1e-08
Cell-cell signaling	19	3.5e-08
