# Supplementary material for: Integrating human omics data to prioritize candidate genes
Source: BMC Med Genomics. 2013 Dec 18;6:57. doi: 10.1186/1755-8794-6-57 (PMC3878333; doi:10.1186/1755-8794-6-57)
Supplement: Additional file 3: Table S3 — Detailed information of predicted top 100 diabetes genes. [file 1755-8794-6-57-S3.xls]

## Sheet: Sheet1
Table S3. Detailed information of predicted top 100 diabetes genes. In top 100 predicted genes for diabetes mellitus, 52 diseases genes ( annotated by *) are found. 33 genes are related to diabetes, niddm, or isulin sensitivity, among of which 13 red annotated genes are known genes of diabetes reported in OMIM. To a gene , its disease annonatation (OMIM Disease and Related Disease) is extracted f…
GENE_SYMBOL	Gene Name	Rank	OMIM Disease	Related Diseases	Biological Process	Predicted Transcription Factors
RNF128	RING FINGER PROTEIN 128	1			GO:0001816~cytokine production, GO:0006412~translation, GO:0006417~regulation of translation, GO:0006464~protein modification process, GO:0006508~proteolysis, GO:0006512~ubiquitin cycle, GO:0008152~metabolic process, GO:0009058~biosynthetic process, GO:0009059~macromolecule biosynthetic process, GO:0009889~regulation of biosynthetic process, GO:0009890~negative regulation of biosynthetic process,…	Pax-2, Pax-2a, XBP-1, Roaz, POU2F2B, POU2F2C, Oct-B1, oct-B2, oct-B3, POU2F2
MAFA	V-MAF MUSCULOAPONEUROTIC FIBROSARCOMA ONCOGENE HOMOLOG A (AVIAN)	2			GO:0006139~nucleobase, nucleoside, nucleotide and nucleic acid metabolic process, GO:0006350~transcription, GO:0006351~transcription, DNA-dependent, GO:0006355~regulation of transcription, DNA-dependent, GO:0008152~metabolic process, GO:0009719~response to endogenous stimulus, GO:0009743~response to carbohydrate stimulus, GO:0009746~response to hexose stimulus, GO:0009749~response to glucose stim…	HSF2
ACOX1*	ACYL-COENZYME A OXIDASE 1, PALMITOYL	3	[MIM:264470]Peroxisomal acyl-CoA oxidase deficiency	rhizomelic chondrodysplasia punctata, type 1,d-bifunctional protein deficiency,oxidase deficiency,zellweger syndrome,adrenoleukodystrophy,fatty liver	GO:0000003~reproduction, GO:0006082~organic acid metabolic process, GO:0006091~generation of precursor metabolites and energy, GO:0006118~electron transport, GO:0006629~lipid metabolic process, GO:0006631~fatty acid metabolic process, GO:0006635~fatty acid beta-oxidation, GO:0006690~icosanoid metabolic process, GO:0006692~prostanoid metabolic process, GO:0006693~prostaglandin metabolic process, G…	PPAR-alpha
INS*	INSULIN	4		insulin resistance,insulin sensitivity,diabetes mellitus insulin-dependent,niddm,hyperinsulinemia,obesity,hypoglycemia,hyperglycemia,diabetes mellitus,impaired glucose tolerance	GO:0001775~cell activation, GO:0001816~cytokine production, GO:0002376~immune system process, GO:0002526~acute inflammatory response, GO:0003008~system process, GO:0003013~circulatory system process, GO:0003018~vascular process in circulatory system, GO:0005975~carbohydrate metabolic process, GO:0005996~monosaccharide metabolic process, GO:0006006~glucose metabolic process, GO:0006066~alcohol met…	Egr-1, GR, GR-alpha, GR-beta, Pax-4a, HNF-4alpha2, HNF-4alpha1, p300, PPAR-alpha, PPAR-gamma2
IRS1*	INSULIN RECEPTOR SUBSTRATE 1	5	[MIM:125853]Diabetes mellitus, noninsulin-dependent	insulin resistance,insulin sensitivity,niddm,hyperinsulinemia,obesity,polycystic ovary syndrome,hyperglycemia,syndrome x,breast cancer,diabetes gestational	GO:0007154~cell communication, GO:0007165~signal transduction, GO:0007166~cell surface receptor linked signal transduction, GO:0007167~enzyme linked receptor protein signaling pathway, GO:0007169~transmembrane receptor protein tyrosine kinase signaling pathway, GO:0007242~intracellular signaling cascade, GO:0007243~protein kinase cascade, GO:0008286~insulin receptor signaling pathway, GO:0009719~…	ER-alpha, NRSF form1, NRSF form2, FOXO1, FOXO1a, c-Jun, AP-1, USF-1, USF1, GR-beta
MAP3K13	MITOGEN-ACTIVATED PROTEIN KINASE KINASE KINASE 13	6			GO:0000165~MAPKKK cascade, GO:0000186~activation of MAPKK activity, GO:0006139~nucleobase, nucleoside, nucleotide and nucleic acid metabolic process, GO:0006350~transcription, GO:0006464~protein modification process, GO:0006468~protein amino acid phosphorylation, GO:0006793~phosphorus metabolic process, GO:0006796~phosphate metabolic process, GO:0007154~cell communication, GO:0007165~signal trans…	NF-kappaB, NF-kappaB1, C/EBPalpha, AP-1, c-Jun
PPP1R3B	PROTEIN PHOSPHATASE 1, REGULATORY (INHIBITOR) SUBUNIT 3B	7			GO:0005975 carbohydrate metabolic process , GO:0005977 glycogen metabolic process	HNF-4alpha2, HNF-4alpha1
IRS4*	INSULIN RECEPTOR SUBSTRATE 4	8		Type II diabetes mellitus or insulin resistance, diabetes, type 2; liver disease,	GO:0007154~cell communication, GO:0007165~signal transduction, GO:0009987~cellular process,	STAT5A
IRS2*	INSULIN RECEPTOR SUBSTRATE 2	9	[MIM:125853]Diabetes mellitus, noninsulin-dependent	insulin resistance,insulin sensitivity,obesity,hyperinsulinemia,niddm,polycystic ovary syndrome,bone loss age-related,polycystic ovaries,breast cancer,hyperglycemia	GO:0005975~carbohydrate metabolic process, GO:0005996~monosaccharide metabolic process, GO:0006006~glucose metabolic process, GO:0006066~alcohol metabolic process, GO:0007154~cell communication, GO:0007165~signal transduction, GO:0007166~cell surface receptor linked signal transduction, GO:0007167~enzyme linked receptor protein signaling pathway, GO:0007169~transmembrane receptor protein tyrosine…	SREBP-1a, SREBP-1b, SREBP-1c, NRSF form1, NRSF form2, FOXO1, FOXO1a, NF-kappaB, NF-kappaB1, AP-1
FGF12	FIBROBLAST GROWTH FACTOR 12	10			GO:0007154~cell communication, GO:0007165~signal transduction, GO:0007267~cell-cell signaling, GO:0007275~multicellular organismal development,	CUTL1, Nkx5-1, Nkx2-5, SRF, SRF(504 AA), SREBP-1a, SREBP-1b, SREBP-1c, Olf-1, HEN1
IAPP*	ISLET AMYLOID POLYPEPTIDE	11		niddm,hyperglycemia,amyloid deposition,insulinoma,insulin resistance,hypoglycemia,hyperglucagonemia,diabetes mellitus ,amyloidosis,impaired glucose tolerance	GO:0001894~tissue homeostasis, GO:0003008~system process, GO:0006915~apoptosis, GO:0007154~cell communication, GO:0007165~signal transduction, GO:0007267~cell-cell signaling, GO:0007600~sensory perception, GO:0008219~cell death, GO:0009987~cellular process, GO:0012501~programmed cell death, GO:0016265~death, GO:0019233~sensory perception of pain, GO:0030154~cell differentiation, GO:0032501~multic…	c-Fos, AP-1, c-Jun, ATF-2
GAB1*	GRB2-ASSOCIATED BINDING PROTEIN 1	12		gastric atrophy H. pylori infection,	GO:0000165~MAPKKK cascade, GO:0000187~activation of MAPK activity, GO:0006928~cell motility, GO:0006950~response to stress, GO:0006979~response	Egr-1, NF-kappaB, NF-kappaB1, Elk-1, c-Jun, AP-1, STAT3, c-Fos, STAT5A, FOXO1
NEUROD1*	NEUROGENIC DIFFERENTIATION 1	13	[MIM:125853]Diabetes mellitus, noninsulin-dependent	niddm,hyperglycemia,diabetes mellitus insulin-dependent,pituitary adenoma,small cell lung cancer,tumors,adenocarcinoma	GO:0001654~eye development, GO:0003002~regionalization, GO:0006139~nucleobase, nucleoside, nucleotide and nucleic acid metabolic process, GO:0006350~transcription, GO:0006351~transcription, DNA-dependent, GO:0006355~regulation of transcription, DNA-dependent, GO:0006357~regulation of transcription from RNA polymerase II promoter, GO:0006366~transcription from RNA polymerase II promoter, GO:000727…	GR, GR-alpha, GR-beta, NRSF form1, NRSF form2, Pax-4a, Pax-6, Nkx6-1, HNF-4alpha2, HNF-4alpha1
PPP1R3D	PROTEIN PHOSPHATASE 1, REGULATORY SUBUNIT 3D	14			GO:0005975~carbohydrate metabolic process, GO:0005976~polysaccharide metabolic process, GO:0005977~glycogen metabolic process,	P300, CREB, CRE-BP1, SEF-1(1), E4BP4, SRF, SRF(504 AA), COMP1, RSRFC4, TGIF
AP3S1	ADAPTOR-RELATED PROTEIN COMPLEX 3, SIGMA 1 SUBUNIT	15			GO:0006461~protein complex assembly, GO:0006810~transport, GO:0006886~intracellular protein transport, GO:0007154~cell communication,	HFH-1, POU3F2, POU3F2(N-Oct-5a), POU3F2(N-Oct-5b), E47, Tal-1, FOXL1, POU6F1(c2), POU2F1, POU2F1a
ARFIP1	ADP-RIBOSYLATION FACTOR INTERACTING PROTEIN 1 (ARFAPTIN 1)	16			GO:0006810~transport, GO:0006886~intracellular protein transport, GO:0008104~protein localization, GO:0009306~protein secretion, GO:0009987~cellular process, GO:0015031~protein transport, GO:0016043~cellular component organization and biogenesis, GO:0032940~secretion by cell, GO:0033036~macromolecule localization, GO:0045184~establishment of protein localization, GO:0046903~secretion, GO:0046907~…	COUP, COUP-TF, COUP-TF1, HNF-4alpha2, HNF-4alpha1, E4BP4, Hlf, HOXA9, HOXA9B, STAT3
C1QTNF5*	DKFZP586B0621 PROTEIN	17	[MIM:605670]Retinal degeneration, late-onset, autosomal dominant	retinal degeneration	GO:0006810~transport, GO:0006811~ion transport, GO:0006817~phosphate transport, GO:0006820~anion transport, GO:0015698~inorganic anion transport, GO:0051179~localization, GO:0051234~establishment of localization,	YY1, CHOP-10, TGIF, Nkx5-1, COUP, COUP-TF, COUP-TF1, AP-2alpha, AP-2alphaA, AP-2beta
PHIP	PLECKSTRIN HOMOLOGY DOMAIN INTERACTING PROTEIN	18			GO:0007154~cell communication, GO:0007165~signal transduction, GO:0007166~cell surface receptor linked signal transduction, GO:0007167~enzyme linked receptor protein signaling pathway, GO:0007169~transmembrane receptor protein tyrosine kinase signaling pathway, GO:0008286~insulin receptor signaling pathway, GO:0009987~cellular process,	NF-kappaB, NF-kappaB1, AP-1, c-Jun
DOK4	DOCKING PROTEIN 4	19			GO:0000165~MAPKKK cascade, GO:0007154~cell communication, GO:0007165~signal transduction, GO:0007166~cell surface receptor linked signal transduction, GO:0007167~enzyme linked receptor protein signaling pathway, GO:0007169~transmembrane receptor protein tyrosine kinase signaling pathway, GO:0007242~intracellular signaling cascade, GO:0007243~protein kinase cascade, GO:0007275~multicellular organi…	Elk-1, NF-kappaB, NF-kappaB1
ATP2A3*	ATPASE, CA++ TRANSPORTING, UBIQUITOUS	20		darier disease,preeclampsia,Tumors,cancer,adenocarcinoma,asthma	GO:0006810~transport, GO:0006811~ion transport, GO:0006812~cation transport, GO:0006816~calcium ion transport, GO:0006818~hydrogen transport, GO:0008152~metabolic process, GO:0015672~monovalent inorganic cation transport, GO:0015674~di-, tri-valent inorganic cation transport, GO:0015992~proton transport, GO:0030001~metal ion transport, GO:0051179~localization, GO:0051234~establishment of localiza…	Sp1
MAPK8IP2	MITOGEN-ACTIVATED PROTEIN KINASE 8 INTERACTING PROTEIN 2	21			GO:0000165~MAPKKK cascade, GO:0006461~protein complex assembly, GO:0006915~apoptosis, GO:0006916~anti-apoptosis, GO:0007154~cell communication, GO:0007165~signal transduction, GO:0007166~cell surface receptor linked signal transduction, GO:0007167~enzyme linked receptor protein signaling pathway, GO:0007169~transmembrane receptor protein tyrosine kinase signaling pathway, GO:0007172~signal comple…	NRSF form1, NRSF form2, GATA-3
MAPK8IP1*	MITOGEN-ACTIVATED PROTEIN KINASE 8 INTERACTING PROTEIN 1	22	[MIM:125853]Diabetes mellitus, noninsulin-dependent	prostate cancer,parkinson disease,ischemia	GO:0000165~MAPKKK cascade, GO:0006810~transport, GO:0007154~cell communication, GO:0007165~signal transduction, GO:0007242~intracellular signaling cascade, GO:0007243~protein kinase cascade, GO:0007254~JNK cascade, GO:0009966~regulation of signal transduction, GO:0009987~cellular process, GO:0016192~vesicle-mediated transport, GO:0031098~stress-activated protein kinase signaling pathway, GO:00463…	NRSF form1, NRSF form2, GATA-3, p53, ATF-2, CRE-BP1
FAM62B	FAMILY WITH SEQUENCE SIMILARITY 62 (C2 DOMAIN CONTAINING) MEMBER B	23				CREB, deltaCREB, Roaz, MyoD, TGIF, E47, p300, p53, Pax-6, En-1
EHD2	EH-DOMAIN CONTAINING 2	24			GO:0006810~transport, GO:0006897~endocytosis, GO:0006996~organelle organization and biogenesis, GO:0007010~cytoskeleton organization and biogenesis, GO:0009987~cellular process, GO:0010324~membrane invagination, GO:0016043~cellular component organization and biogenesis, GO:0016044~membrane organization and biogenesis, GO:0016192~vesicle-mediated transport, GO:0030029~actin filament-based process,…	GATA-1, GCNF, GCNF-1, GCNF-2, HEN1, ARP-1, Elk-1, SEF-1(1), POU3F2, ZIC2
SNF1LK2	SNF1-LIKE KINASE 2	25			GO:0006464~protein modification process, GO:0006468~protein amino acid phosphorylation, GO:0006793~phosphorus metabolic process, GO:0006796~phosphate metabolic process, GO:0007154~cell communication, GO:0007165~signal transduction, GO:0007166~cell surface receptor linked signal transduction, GO:0007167~enzyme linked receptor protein signaling pathway, GO:0007169~transmembrane receptor protein tyr…	CREB, deltaCREB, C/EBPbeta
IPF1*	INSULIN PROMOTER FACTOR 1	26	[MIM:125853]Diabetesmellitus, type II, susceptibility to,	Diabetes		C/EBPbeta, AP-4, NRSF form1, NRSF form2, RORalpha1, HEN1, E47, Egr-1, p300
GAB3	GRB2-ASSOCIATED BINDING PROTEIN 3	27				IRF-1, Nkx-2, GATA-1, POU3F2, POU3F2(N-Oct-5a), POU3F2(N-Oct-5b), Meis-1, Meis-1a, Meis-1b, TGIF
DLD*	DIHYDROLIPOAMIDE DEHYDROGENASE (E3 COMPONENT OF PYRUVATE DEHYDROGENASE COMPLEX, 2-OXO-GLUTARATE COMPLEX, BRANCHED CHAIN KETO ACID DEHYDROGENASE COMPLEX)	28	[MIM:248600]Maple syrup urine disease, type III [MIM:256000]Leigh syndrome	primary lactic acidosis,acidosis lactic,biliary cirrhosis primary,metabolic acidosis,microcephaly,hypoglycemia,shock,alzheimers disease	GO:0006091~generation of precursor metabolites and energy, GO:0006118~electron transport, GO:0008152~metabolic process, GO:0009987~cellular process, GO:0019725~cellular homeostasis, GO:0042592~homeostatic process, GO:0045454~cell redox homeostasis, GO:0065007~biological regulation, GO:0065008~regulation of biological quality,	Max, Max1, NF-kappaB1, AP-1, c-Jun, c-Fos
PKLR*	PYRUVATE KINASE, LIVER AND RBC	29	[MIM:266200]Pyruvate kinase deficiency [MIM:102900]Adenosine triphosphate, elevated, of erythrocytes	pyruvate kinase deficiency,hereditary nonspherocytic hemolytic anemia,anemia hemolytic,gaucher disease,anemia hemolytic congenital,insulinoma,anemia,hemolysis	GO:0005975~carbohydrate metabolic process, GO:0005996~monosaccharide metabolic process, GO:0006006~glucose metabolic process, GO:0006007~glucose catabolic process, GO:0006066~alcohol metabolic process, GO:0006096~glycolysis, GO:0008152~metabolic process, GO:0009056~catabolic process, GO:0009057~macromolecule catabolic process, GO:0009607~response to biotic stimulus, GO:0009987~cellular process, G…	GR, GR-alpha, GR-beta
ENPP1*	ECTONUCLEOTIDE PYROPHOSPHATASE/PHOSPHODIESTERASE 1	30	[MIM:602475]Ossification of posterior longitudinal ligament of spine [MIM:125853] Diabetes mellitus, non-insulin-dependent, susceptibility to [MIM:601665]Obesity, susceptibility to [MIM:208000]Arterial calcification, generalized, of infancy	insulin resistance,adpkd ,chondrocalcinosis,polycystic kidney diseases,insulin sensitivity ,ossification heterotopic,niddm ,obesity ,calcification,renal cyst	GO:0001501~skeletal development, GO:0001503~ossification, GO:0006091~generation of precursor metabolites and energy, GO:0006139~nucleobase, nucleoside, nucleotide and nucleic acid metabolic process, GO:0006793~phosphorus metabolic process, GO:0006796~phosphate metabolic process, GO:0007275~multicellular organismal development, GO:0007584~response to nutrient, GO:0008152~metabolic process, GO:0009…	FAC1, HNF-1, HNF-1A, TAF6, Egr-1, Bach2, Evi-1, ATF, Egr-2, Bach1
ATP2A1*	ATPASE, CA++ TRANSPORTING, CARDIAC MUSCLE, FAST TWITCH 1	31	[MIM:601003]Brody myopathy	myotonic dystrophy	GO:0003008~system process, GO:0003009~skeletal muscle contraction, GO:0003010~voluntary skeletal muscle contraction, GO:0003012~muscle system process, GO:0006810~transport, GO:0006811~ion transport, GO:0006812~cation transport, GO:0006816~calcium ion transport, GO:0006818~hydrogen transport, GO:0006936~muscle contraction, GO:0006937~regulation of muscle contraction, GO:0006941~striated muscle con…	TGIF, YY1, Meis-1, Meis-1a, Meis-1b, Olf-1, ITF-2, ZID, p53, E47
MAP2K7	MITOGEN-ACTIVATED PROTEIN KINASE KINASE 7	32			GO:0000165~MAPKKK cascade, GO:0006464~protein modification process, GO:0006468~protein amino acid phosphorylation, GO:0006793~phosphorus metabolic process, GO:0006796~phosphate metabolic process, GO:0006950~response to stress, GO:0007154~cell communication, GO:0007165~signal transduction, GO:0007242~intracellular signaling cascade, GO:0007243~protein kinase cascade, GO:0008152~metabolic process, …	AP-1, c-Jun, GR, GR-alpha, GR-beta, c-Fos
LEPRE1*	LEUCINE PROLINE-ENRICHED PROTEOGLYCAN (LEPRECAN) 1	33	[MIM:610915]Osteogenesis imperfecta, type VIII	osteogenesis imperfecta	GO:0008152~metabolic process, GO:0008283~cell proliferation, GO:0008285~negative regulation of cell proliferation, GO:0009987~cellular process, GO:0019538~protein metabolic process, GO:0042127~regulation of cell proliferation, GO:0043170~macromolecule metabolic process, GO:0044238~primary metabolic process, GO:0048519~negative regulation of biological process, GO:0048523~negative regulation of ce…	P53, ZIC2, zic1, Pax-6, HTF, PPAR-gamma2, PPAR-gamma1, RFX1, HNF-1, HNF-1A
FKBP10	FK506 BINDING PROTEIN 10, 65 KDA	34			GO:0006457~protein folding, GO:0008152~metabolic process, GO:0009987~cellular process, GO:0019538~protein metabolic process, GO:0043170~macromolecule metabolic process, GO:0044237~cellular metabolic process, GO:0044238~primary metabolic process, GO:0044260~cellular macromolecule metabolic process, GO:0044267~cellular protein metabolic process,	FAC1, AREB6, IRF-1, Pbx1a, AhR, Evi-1, HNF-4alpha1, GATA-3, IRF-2, Pax-6
IDH2	ISOCITRATE DEHYDROGENASE 2 (NADP+), MITOCHONDRIAL	35			GO:0005975~carbohydrate metabolic process, GO:0006081~aldehyde metabolic process, GO:0006082~organic acid metabolic process, GO:0006084~acetyl-CoA metabolic process, GO:0006091~generation of precursor metabolites and energy, GO:0006097~glyoxylate cycle, GO:0006099~tricarboxylic acid cycle, GO:0006732~coenzyme metabolic process, GO:0008152~metabolic process, GO:0009056~catabolic process, GO:000906…	ATF6, ATF, aMEF-2, MEF-2A, RFX1, SEF-1(1), CREB, TBP, MIF-1, RSRFC4
MFRP*	MEMBRANE FRIZZLED-RELATED PROTEIN	36	[MIM:611040]Microphthalmia, posterior, with retinitis pigmentosa, foveoschisis, and optic disc drusen	retinal degeneration,retinitis pigmentosa,tumors	GO:0003008~system process, GO:0007275~multicellular organismal development, GO:0007600~sensory perception, GO:0007601~visual perception, GO:0009790~embryonic development, GO:0032501~multicellular organismal process, GO:0032502~developmental process, GO:0050877~neurological system process, GO:0050896~response to stimulus, GO:0050953~sensory perception of light stimulus,	Chx10
PPP1R3A*	PROTEIN PHOSPHATASE 1, REGULATORY (INHIBITOR) SUBUNIT 3A (GLYCOGEN AND SARCOPLASMIC RETICULUM BINDING SUBUNIT, SKELETAL MUSCLE)	37	[MIM:604367]Insulin resistance, severe, digenic	insulin resistance,niddm,insulin sensitivity,somatic mutations,impaired glucose tolerance,small cell lung cancer,nsclc,colorectal cancer,ovarian cancer,gastric cancer	GO:0005975~carbohydrate metabolic process, GO:0005976~polysaccharide metabolic process, GO:0005977~glycogen metabolic process, GO:0006073~glucan metabolic process, GO:0006091~generation of precursor metabolites and energy, GO:0008152~metabolic process, GO:0009987~cellular process, GO:0043170~macromolecule metabolic process, GO:0043283~biopolymer metabolic process, GO:0044237~cellular metabolic pr…	Phx1a, Evi-1, RSRFC4, HOXA9, E4BP4, FOXO1, FOXO1a, SRY, aMEF-2
SLC16A3	SOLUTE CARRIER FAMILY 16 (MONOCARBOXYLIC ACID TRANSPORTERS), MEMBER 3	38			GO:0006810~transport, GO:0006811~ion transport, GO:0006820~anion transport, GO:0015711~organic anion transport, GO:0015718~monocarboxylic acid transport, GO:0015849~organic acid transport, GO:0046942~carboxylic acid transport, GO:0051179~localization, GO:0051234~establishment of localization,	AREB6, STAT3, MIF-1, Zic3, Pax-2, Pax-2a, NRSF form1, NRSF form2, Elk-1, CREB
PDIA6	PROTEIN DISULFIDE ISOMERASE FAMILY A, MEMBER 6	39			GO:0006457~protein folding, GO:0008152~metabolic process, GO:0009987~cellular process, GO:0019538~protein metabolic process, GO:0019725~cellular homeostasis, GO:0042592~homeostatic process, GO:0043170~macromolecule metabolic process, GO:0044237~cellular metabolic process, GO:0044238~primary metabolic process, GO:0044260~cellular macromolecule metabolic process, GO:0044267~cellular protein metabol…	POU3F2, POU3F2(N-Oct-5a), POU3F2(N-Oct-5b), ITF-2, GR, GR-alpha, GR-beta, MIF-1, SRY, HNF-1
EHBP1*	EH DOMAIN BINDING PROTEIN 1	40	[MIM:611868]Prostate cancer, hereditary, 12			HOXA5, MEF-2A, ISGF-3, MZF-1, Gfi-1, E2f-5, NCX/Ncx, SRF(504AA), Sox9, Egr-1
DUSP16	DUAL SPECIFICITY PHOSPHATASE 16	41			GO:0000165~MAPKKK cascade, GO:0000188~inactivation of MAPK activity, GO:0006464~protein modification process, GO:0006469~negative regulation of protein kinase activity, GO:0006470~protein amino acid dephosphorylation, GO:0006605~protein targeting, GO:0006611~protein export from nucleus, GO:0006793~phosphorus metabolic process, GO:0006796~phosphate metabolic process, GO:0006810~transport, GO:00068…	AP-1, c-Jun
SLC16A1*	SOLUTE CARRIER FAMILY 16 (MONOCARBOXYLIC ACID TRANSPORTERS), MEMBER 1	42	[MIM:245340]Erythrocyte lactate transporter defect [MIM:610021]Hyperinsulinemic hypoglycemia, familial, 7	acidosis,colon cancer,hypoglycemia,necrosis,melanoma,cancer,glioma,carcinoma,tumors,adenocarcinoma	GO:0006810~transport, GO:0006811~ion transport, GO:0006820~anion transport, GO:0015711~organic anion transport, GO:0015718~monocarboxylic acid transport, GO:0015728~mevalonate transport, GO:0015849~organic acid transport, GO:0046942~carboxylic acid transport, GO:0051179~localization, GO:0051234~establishment of localization,	N-Myc
KBTBD10	KELCH REPEAT AND BTB (POZ) DOMAIN CONTAINING 10	43			GO:0003008~system process, GO:0003012~muscle system process, GO:0006464~protein modification process, GO:0006512~ubiquitin cycle, GO:0006936~muscle contraction, GO:0006941~striated muscle contraction, GO:0008152~metabolic process, GO:0009987~cellular process, GO:0019538~protein metabolic process, GO:0032501~multicellular organismal process, GO:0043170~macromolecule metabolic process, GO:0043283~b…	Cart-1, RSRFC4, NRSF form1, NRSF form2, GR, GR-alpha, GR-beta, Meis-1b, POU3F2, HOXA9
C1QL3	COMPLEMENT COMPONENT 1, Q SUBCOMPONENT-LIKE 3	44			GO:0006810~transport, GO:0006811~ion transport, GO:0006817~phosphate transport, GO:0006820~anion transport, GO:0015698~inorganic anion transport, GO:0051179~localization, GO:0051234~establishment of localization,	Olf-1, FOXF2, Lhx3a, LHX3b, ATF, c-Jun, Meis-1b, PPAR-gamma2, PPAR-gamma1, c-Myc
FABP4*	FATTY ACID BINDING PROTEIN 4, ADIPOCYTE	45		insulin resistance,insulin sensitivity,obesity,carcinoma transitional cell bladder,atherosclerosis,carcinoma transitional cell,bladder cancer,cardiovascular diseases,atherosclerotic plaque ,inflammation	GO:0001816~cytokine production, GO:0006139~nucleobase, nucleoside, nucleotide and nucleic acid metabolic process, GO:0006350~transcription, GO:0006469~negative regulation of protein kinase activity, GO:0006810~transport, GO:0006950~response to stress, GO:0006952~defense response, GO:0006954~inflammatory response, GO:0008152~metabolic process, GO:0009605~response to external stimulus, GO:0009611~r…	PPAR-gamma2, PPAR-gamma1, PPAR-alpha, SREBP-1a, SREBP-1b, SREBP-1c
MLSTD2	MALE STERILITY DOMAIN CONTAINING 2	46			GO:0006629~lipid metabolic process, GO:0008152~metabolic process, GO:0008610~lipid biosynthetic process, GO:0009058~biosynthetic process, GO:0009987~cellular process, GO:0044237~cellular metabolic process, GO:0044238~primary metabolic process, GO:0044255~cellular lipid metabolic process,	C/EBPbeta, FOXD1, HNF-1, HNF-1A, AhR, Arnt, COMP1, AREB6, SRF, SRF(504 AA)
HADHSC*	dehydrogenase	47		hyperinsulinism, hypoglycemia, enzyme deficiency	GO:0006629~lipid metabolic process, GO:0006631 fatty acid metabolic process, GO:0055114 oxidation reduction	HNF-1, HNF-1A, PPAR-gamma2, PPAR-gamma1, Cart-1, COUP, COUP-TF, COUP-TF1, HNF-4alpha1, HNF-4alpha2
INSRR*	INSULIN RECEPTOR-RELATED RECEPTOR	49		diabetes, type 2,	GO:0000003~reproduction, GO:0003006~reproductive developmental process, GO:0006464~protein modification process, GO:0006468~protein amino acid phosphorylation, GO:0006793~phosphorus metabolic process, GO:0006796~phosphate metabolic process, GO:0007154~cell communication, GO:0007165~signal transduction, GO:0007166~cell surface receptor linked signal transduction, GO:0007167~enzyme linked receptor …	N-Myc, GATA-1
SERPINH1*	SERPIN PEPTIDASE INHIBITOR, CLADE H (HEAT SHOCK PROTEIN 47), MEMBER 1, (COLLAGEN BINDING PROTEIN 1)	50		shock,conjunctival scarring,fibromatosis, gingival, hereditary,keloid,scars hypertrophic,fibrosis idiopathic pulmonary,liver fibrosis,pulmonary fibrosis,scar,glomerulonephritis	GO:0006457~protein folding, GO:0006950~response to stress, GO:0006986~response to unfolded protein, GO:0008152~metabolic process, GO:0009607~response to biotic stimulus, GO:0009987~cellular process, GO:0019538~protein metabolic process, GO:0042221~response to chemical stimulus, GO:0043170~macromolecule metabolic process, GO:0044237~cellular metabolic process, GO:0044238~primary metabolic process,…	HSF1(long), HSF1short, p53
SLC2A4*	SOLUTE CARRIER FAMILY 2 (FACILITATED GLUCOSE TRANSPORTER), MEMBER 4	51	[MIM:125853]Diabetes mellitus, noninsulin-dependent	insulin resistance,insulin sensitivity ,niddm,hyperinsulinemia,obesity,hyperglycemia,impaired glucose tolerance,insulin tolerance,glucose intolerance,polycystic ovary syndrome	GO:0005975~carbohydrate metabolic process, GO:0006810~transport, GO:0008152~metabolic process, GO:0008643~carbohydrate transport, GO:0008645~hexose transport, GO:0015749~monosaccharide transport, GO:0015758~glucose transport, GO:0033500~carbohydrate homeostasis, GO:0042592~homeostatic process, GO:0042593~glucose homeostasis, GO:0043170~macromolecule metabolic process, GO:0044238~primary metabolic…	aMEF-2, MEF-2A, RSRFC4, C/EBPalpha, PPAR-gamma2, PPAR-gamma1, MEF-2, SREBP-1a, SREBP-1b, SREBP-1c
BPY2IP1(MAP1S)	BPY2 interacting protein 1	52			GO:0001578 microtubule bundle formation , GO:0006915 apoptosis , GO:0007399 nervous system development , GO:0007420 brain development , GO:0047497 mitochondrion transport along microtubule	YY1, NRSF form2, Egr-3, SREBP-1c, Elk-1, LCR-F1, Pax-5, FOXC1, E2F-1,MIF-1
HK2*	HEXOKINASE 2	53		niddm,insulin sensitivity,insulin resistance,hyperinsulinemia,cancer,tumors,hepatocellular carcinoma,pancreatic cancer,glioma,necrosis	GO:0000003~reproduction, GO:0000074~regulation of progression through cell cycle, GO:0005975~carbohydrate metabolic process, GO:0005996~monosaccharide metabolic process, GO:0006006~glucose metabolic process, GO:0006007~glucose catabolic process, GO:0006066~alcohol metabolic process, GO:0006096~glycolysis, GO:0006793~phosphorus metabolic process, GO:0006796~phosphate metabolic process, GO:0007049~…	Nkx3-1, Nkx3-1 v1, Nkx3-1 v2, Nkx3-1 v3, Nkx3-1 v4, NF-YA, NF-Y, CBF-A, CBF-B, CP1A
TUB*	TUBBY HOMOLOG (MOUSE)	54		body mass obesity,	GO:0003008~system process, GO:0007600~sensory perception, GO:0007601~visual perception, GO:0007602~phototransduction, GO:0007605~sensory perception of sound, GO:0009314~response to radiation, GO:0009416~response to light stimulus, GO:0009581~detection of external stimulus, GO:0009582~detection of abiotic stimulus, GO:0009583~detection of light stimulus, GO:0009584~detection of visible light, GO:0…	AhR
STRN3	STRIATIN, CALMODULIN BINDING PROTEIN 3	55			GO:0007049~cell cycle, GO:0009987~cellular process,	NF-E2, NF-E2 p45, NF-1/L, Nkx5-1, Evi-1, aMEF-2, MEF-2, MEF-2A, HNF-4alpha1
SLC2A2*	SOLUTE CARRIER FAMILY 2 (FACILITATED GLUCOSE TRANSPORTER), MEMBER 2	56	[MIM:125853]Diabetes mellitus, noninsulin-dependent [MIM:227810]Fanconi-Bickel syndrome	niddm,insulinoma,fanconi-bickel syndrome,renal tubular disorder,glycogen storage disease,neonatal diabetes mellitus,hyperglycemia, galactosemias,hypoglycemia,malabsorption	GO:0005975~carbohydrate metabolic process, GO:0006810~transport, GO:0008152~metabolic process, GO:0008643~carbohydrate transport, GO:0008645~hexose transport, GO:0015749~monosaccharide transport, GO:0015758~glucose transport, GO:0043170~macromolecule metabolic process, GO:0044238~primary metabolic process, GO:0051179~localization, GO:0051234~establishment of localization,	C/EBPalpha, HNF-1, HNF-1A, HNF-4alpha1, HNF-4alpha2, AP-1, c-Jun, p300
HNF4A*	HEPATOCYTE NUCLEAR FACTOR 4, ALPHA	57	[MIM:125853]Diabetes mellitus, noninsulin-dependent [MIM:125850]MODY, type I	niddm,familial adenomatous polyposis,colon cancer,hepatoblastoma,colon carcinoma,hyperglycemia,embryonal tumor,cholestasis,diabetes mellitus,colorectal cancer	GO:0006139~nucleobase, nucleoside, nucleotide and nucleic acid metabolic process, GO:0006350~transcription, GO:0006351~transcription, DNA-dependent, GO:0006355~regulation of transcription, DNA-dependent, GO:0006357~regulation of transcription from RNA polymerase II promoter, GO:0006366~transcription from RNA polymerase II promoter, GO:0006629~lipid metabolic process, GO:0006950~response to stress…	HNF-4alpha1, ITF-2, STAT5B, NRSF form1, NRSF form2, p53, HNF-1, HNF-1A, ARP-1, POU2F1a
PSMD7	PROTEASOME (PROSOME, MACROPAIN) 26S SUBUNIT, NON-ATPASE, 7 (MOV34 HOMOLOG)	59			GO:0031145 anaphase-promoting complex-dependent proteasomal ubiquitin-dependent protein catabolic process , GO:0051436 negative regulation of ubiquitin-protein ligase activity during mitotic cell cycle , GO:0051437 positive regulation of ubiquitin-protein ligase activity during mitotic cell cycle	NF-E2, NF-E2 p45, FOXF2, FOXO1, FOXO1a, Evi-1, AP-1, c-Fos, c-Jun, Fos-B
RREB1	RAS RESPONSIVE ELEMENT BINDING PROTEIN 1	61			GO:0006139~nucleobase, nucleoside, nucleotide and nucleic acid metabolic process, GO:0006350~transcription, GO:0006351~transcription, DNA-dependent, GO:0006355~regulation of transcription, DNA-dependent, GO:0006366~transcription from RNA polymerase II promoter, GO:0007154~cell communication, GO:0007165~signal transduction, GO:0007242~intracellular signaling cascade, GO:0007264~small GTPase mediat…
INSR*	INSULIN RECEPTOR	62	[MIM:610549]Diabetes mellitus, insulin-resistant, with acanthosis nigricans [MIM:246200]Leprechaunism [MIM:262190]Rabson-Mendenhall syndrome [MIM:609968]Hyperinsulinemic hypoglycemia, familial, 5	niddm,insulin resistance,leprechaunism,rabson-mendenhall syndrome,insulin sensitivity,hyperinsulinemia,acanthosis nigricans,polycystic ovary syndrome,hyperglycemia,hyperandrogenism	GO:0005975~carbohydrate metabolic process, GO:0006091~generation of precursor metabolites and energy, GO:0006461~protein complex assembly, GO:0006464~protein modification process, GO:0006468~protein amino acid phosphorylation, GO:0006793~phosphorus metabolic process, GO:0006796~phosphate metabolic process, GO:0007154~cell communication, GO:0007165~signal transduction, GO:0007166~cell surface rece…	NRSF form1, NRSF form2, C/EBPalpha, NF-kappaB, NF-kappaB1, STAT1beta, STAT1alpha, STAT1, GR, GR-alpha
ARHGAP26*	RHO GTPASE ACTIVATING PROTEIN 26	63	[MIM:607785]Leukemia, juvenile myelomonocytic		GO:0006996~organelle organization and biogenesis, GO:0007010~cytoskeleton organization and biogenesis, GO:0007154~cell communication, GO:0007165~signal transduction, GO:0007275~multicellular organismal development, GO:0007399~nervous system development, GO:0009987~cellular process, GO:0016043~cellular component organization and biogenesis, GO:0030029~actin filament-based process, GO:0030036~actin…	Evi-1, RSRFC4, TGIF, AREB6, MRF-2, GATA-2, GATA-3, FOXI1, HFH-3, FOXD3
NEUROD2*	NEUROGENIC DIFFERENTIATION 2	64		diabetes, type 1,breast cancer,	GO:0001662~behavioral fear response, GO:0002209~behavioral defense response, GO:0006139~nucleobase, nucleoside, nucleotide and nucleic acid metabolic process, GO:0006350~transcription, GO:0006351~transcription, DNA-dependent, GO:0006355~regulation of transcription, DNA-dependent, GO:0006357~regulation of transcription from RNA polymerase II promoter, GO:0006366~transcription from RNA polymerase I…	NRSF form1, NRSF form2
GCK*	GLUCOKINASE (HEXOKINASE 4, MATURITY ONSET DIABETES OF THE YOUNG 2)	65	[MIM:125851]MODY, type II [MIM:125853]Diabetes mellitus, noninsulin-dependent, late onset [MIM:125851]Diabetes mellitus, gestational [MIM:602485]Hyperinsulinemic hypoglycemia, familial, 3 [MIM:606176]Diabetes mellitus, permanent neonatal	niddm,hyperglycemia,neonatal diabetes mellitus,hyperinsulinism,hypoglycemia,insulinoma,impaired glucose tolerance,diabetes mellitus,diabetes gestational,insulin resistance	GO:0000271~polysaccharide biosynthetic process, GO:0002790~peptide secretion, GO:0003001~generation of a signal involved in cell-cell signaling, GO:0005975~carbohydrate metabolic process, GO:0005976~polysaccharide metabolic process, GO:0005977~glycogen metabolic process, GO:0005978~glycogen biosynthetic process, GO:0005979~regulation of glycogen biosynthetic process, GO:0005996~monosaccharide met…	STAT5A, Pax-6, HNF-4alpha1, HNF-4alpha2, SREBP-1a, SREBP-1b, SREBP-1c, ER-alpha, AP-1, c-Jun
PITX1*	PAIRED-LIKE HOMEODOMAIN TRANSCRIPTION FACTOR 1	66	[MIM:119800]Clubfoot, congenital	pituitary adenoma,adenoma,virus infection	GO:0001501~skeletal development, GO:0006139~nucleobase, nucleoside, nucleotide and nucleic acid metabolic process, GO:0006350~transcription, GO:0006351~transcription, DNA-dependent, GO:0006355~regulation of transcription, DNA-dependent, GO:0007275~multicellular organismal development, GO:0007399~nervous system development, GO:0007417~central nervous system development, GO:0007420~brain developmen…	IRF-7A, Brachyury, AP-1, c-Jun, c-Fos
UBE2N	UBIQUITIN-CONJUGATING ENZYME E2N (UBC13 HOMOLOG, YEAST)	67			GO:0000724~double-strand break repair via homologous recombination, GO:0000725~recombinational repair, GO:0000726~non-recombinational repair, GO:0000729~DNA double-strand break processing, GO:0000738~DNA catabolic process, exonucleolytic, GO:0002253~activation of immune response, GO:0002376~immune system process, GO:0002429~immune response-activating cell surface receptor signaling pathway, GO:00…	NF-kappaB, NF-kappaB1
KCNJ11*	POTASSIUM INWARDLY-RECTIFYING CHANNEL, SUBFAMILY J, MEMBER 11	68	[MIM:601820]Hyperinsulinemic hypoglycemia, familial, 2 [MIM:606176]Diabetes, permanent neonatal [MIM:606176]Diabetes mellitus, permanent neonatal, with neurologic features [MIM:125853]Diabetes mellitus, type 2, susceptibility to [MIM:610582]Diabetes mellitus, transient neonatal, 3	insulin sensitivity, niddm, hyperinsulinism,neonatal diabetes mellitus,hypoglycemia,developmental delay,insulinoma,hyperammonemia,diabetes mellitus,hyperinsulinemia,	GO:0006810~transport, GO:0006811~ion transport, GO:0006812~cation transport, GO:0006813~potassium ion transport, GO:0015672~monovalent inorganic cation transport, GO:0030001~metal ion transport, GO:0042221~response to chemical stimulus, GO:0042493~response to drug, GO:0050896~response to stimulus, GO:0051179~localization, GO:0051234~establishment of localization,	HNF-4alpha1, HNF-4alpha2, NF-kappaB, NF-kappaB1, Pax-6
ATOH1	ATONAL HOMOLOG 1 (DROSOPHILA)	69			GO:0000902~cell morphogenesis, GO:0000904~cellular morphogenesis during differentiation, GO:0001708~cell fate specification, GO:0001709~cell fate determination, GO:0001764~neuron migration, GO:0006139~nucleobase, nucleoside, nucleotide and nucleic acid metabolic process, GO:0006350~transcription, GO:0006351~transcription, DNA-dependent, GO:0006355~regulation of transcription, DNA-dependent, GO:00…	ITF-1, FOXD3
RAMP2	RECEPTOR (CALCITONIN) ACTIVITY MODIFYING PROTEIN 2	70			GO:0006810~transport, GO:0006886~intracellular protein transport, GO:0006897~endocytosis, GO:0006898~receptor-mediated endocytosis, GO:0007154~cell communication, GO:0007165~signal transduction, GO:0007166~cell surface receptor linked signal transduction, GO:0007186~G-protein coupled receptor protein signaling pathway, GO:0008104~protein localization, GO:0008277~regulation of G-protein coupled re…	AP-1, c-Jun, c-Fos, FosB, Fra-1, JunB, JunD, Max, N-Myc, Bach1
NR5A2	NUCLEAR RECEPTOR SUBFAMILY 5, GROUP A, MEMBER 2	71			GO:0006082~organic acid metabolic process, GO:0006139~nucleobase, nucleoside, nucleotide and nucleic acid metabolic process, GO:0006350~transcription, GO:0006351~transcription, DNA-dependent, GO:0006355~regulation of transcription, DNA-dependent, GO:0006366~transcription from RNA polymerase II promoter, GO:0006629~lipid metabolic process, GO:0007275~multicellular organismal development, GO:000815…	ER-alpha, HNF-1, HNF-1A, NF-kappaB, NF-kappaB1, AP-1, c-Jun, C/EBPalpha, GR, GR-alpha
ACACB	ACETYL-COENZYME A CARBOXYLASE BETA	72			GO:0006082~organic acid metabolic process, GO:0006629~lipid metabolic process, GO:0006631~fatty acid metabolic process, GO:0006633~fatty acid biosynthetic process, GO:0008152~metabolic process, GO:0008610~lipid biosynthetic process, GO:0009058~biosynthetic process, GO:0009987~cellular process, GO:0016053~organic acid biosynthetic process, GO:0019752~carboxylic acid metabolic process, GO:0032787~m…	NRSF form1, NRSF form2
NEUROD6	NEUROGENIC DIFFERENTIATION 6	73			GO:0006139~nucleobase, nucleoside, nucleotide and nucleic acid metabolic process, GO:0006350~transcription, GO:0006351~transcription, DNA-dependent, GO:0006355~regulation of transcription, DNA-dependent, GO:0007275~multicellular organismal development, GO:0007399~nervous system development, GO:0008152~metabolic process, GO:0009987~cellular process, GO:0010467~gene expression, GO:0010468~regulatio…	AP-1, c-Jun, c-Fos
HNF1A(TCF1)*	TRANSCRIPTION FACTOR 1, HEPATIC; LF-B1, HEPATIC NUCLEAR FACTOR (HNF1), ALBUMIN PROXIMAL FACTOR	74	[MIM:125853]Diabetes mellitus, noninsulin-dependent, 2 [MIM:600496]MODY, type III [MIM:222100] Diabetes mellitus, insulin-dependent [MIM:142330]Hepatic adenoma [MIM:144700]Renal cell carcinoma	niddm,mody6,adenoma hepatocellular,adenoma liver,hyperglycemia,insulinoma,diabetes mellitus,hepatoblastoma, aminoaciduria,glycogen storage disease	GO:0001894~tissue homeostasis, GO:0006139~nucleobase, nucleoside, nucleotide and nucleic acid metabolic process, GO:0006350~transcription, GO:0006351~transcription, DNA-dependent, GO:0006355~regulation of transcription, DNA-dependent, GO:0006357~regulation of transcription from RNA polymerase II promoter, GO:0006366~transcription from RNA polymerase II promoter, GO:0008152~metabolic process, GO:0…	CUTL1, YY1, p53, FOXD1, C/EBPalpha, COUP, COUP-TF, COUP-TF1, SREBP-1a, SREBP-1b
MAPK8IP3	MITOGEN-ACTIVATED PROTEIN KINASE 8 INTERACTING PROTEIN 3	75			GO:0000165~MAPKKK cascade, GO:0006810~transport, GO:0007154~cell communication, GO:0007165~signal transduction, GO:0007242~intracellular signaling cascade, GO:0007243~protein kinase cascade, GO:0007254~JNK cascade, GO:0009966~regulation of signal transduction, GO:0009987~cellular process, GO:0016192~vesicle-mediated transport, GO:0031098~stress-activated protein kinase signaling pathway, GO:00463…	Nkx2-5
SLC2A1*	SOLUTE CARRIER FAMILY 2 (FACILITATED GLUCOSE TRANSPORTER), MEMBER 1	76	[MIM:606777]Glucose transport defect, blood-brain barrier [MIM:612126]Paroxysmal exertion-induced dyskinesia and hemolytic anemia [MIM:612126]Dystonia-18	insulin resistance, perineurioma,microcephaly,tumors,developmental delay,diabetic nephropathies,hyperglycemia,hemangioma,granuloma pyogenic,cancer	GO:0006810~transport, GO:0008643~carbohydrate transport, GO:0008645~hexose transport, GO:0015749~monosaccharide transport, GO:0015758~glucose transport, GO:0051179~localization, GO:0051234~establishment of localization,	p53, c-Fos, Sp1, p300, PPAR-gamma2, PPAR-gamma1, AP-1, c-Jun, STAT5A, MEF-2
HNF1B(TCF2)*	TRANSCRIPTION FACTOR 2, HEPATIC; LF-B3; VARIANT HEPATIC NUCLEAR FACTOR	77	[MIM:125853]Diabetes mellitus, noninsulin-dependent [MIM:137920]Renal cysts and diabetes syndrome [MIM:144700]Renal cell carcinoma	niddm, pancreas atrophy,renal cyst,renal dysplasia,cystic kidney disease,hyperuricemic nephropathy, familial juvenile,neonatal diabetes mellitus,arpkd,uterine abnormality,renal disease	GO:0001655~urogenital system development, GO:0001822~kidney development, GO:0003002~regionalization, GO:0006139~nucleobase, nucleoside, nucleotide and nucleic acid metabolic process, GO:0006350~transcription, GO:0006351~transcription, DNA-dependent, GO:0006355~regulation of transcription, DNA-dependent, GO:0006357~regulation of transcription from RNA polymerase II promoter, GO:0006366~transcripti…	p300, CUTL1, Oct-B1, oct-B2, oct-B3, POU2F2, POU2F2 (Oct-2.1), POU2F2B, POU2F2C, Cdc5
HHEX*	HOMEOBOX, HEMATOPOIETICALLY EXPRESSED	78		Leukemia, Lymphocytic, Acute, L1	GO:0001889~liver development, GO:0006139~nucleobase, nucleoside, nucleotide and nucleic acid metabolic process, GO:0006350~transcription, GO:0006351~transcription, DNA-dependent, GO:0006355~regulation of transcription, DNA-dependent, GO:0007275~multicellular organismal development, GO:0007399~nervous system development, GO:0007417~central nervous system development, GO:0007420~brain development, …	SRF, SRF(504 AA), Brachyury, Lmo2, PPAR-gamma2, PPAR-gamma1, GATA-2, Nkx2-2, c-Myb, STAT3
KRT25C(KRT27)	type I inner root sheath specific keratin 25 irs3	79			GO:0031069 hair follicle morphogenesis	CUTL1, ZID, POU3F2(N-Oct-5b), HTF, AP-4, POU6F1(c2), GCNF-2, Pax-6, Roaz, MEF-2A
TCF7L2(TCF4)*	TRANSCRIPTION FACTOR 4	80	[MIM:125853]Diabetes mellitus, type 2, susceptibility to	insulin sensitivity,niddm,familial adenomatous polyposis,colorectal tumors,colon cancer,microsatellite instability,colorectal carcinoma,colorectal cancer,colon carcinoma,colon tumor	GO:0000122~negative regulation of transcription from RNA polymerase II promoter, GO:0006139~nucleobase, nucleoside, nucleotide and nucleic acid metabolic process, GO:0006350~transcription, GO:0006351~transcription, DNA-dependent, GO:0006355~regulation of transcription, DNA-dependent, GO:0006357~regulation of transcription from RNA polymerase II promoter, GO:0006366~transcription from RNA polymera…	p300, HNF-4alpha1, HNF-4alpha2, Meis-1, Meis-1a, Meis-1b, SRF(504 AA), SRF, Sox9, Nkx2-2
GRB14	GROWTH FACTOR RECEPTOR-BOUND PROTEIN 14	81			GO:0007154~cell communication, GO:0007165~signal transduction, GO:0007242~intracellular signaling cascade, GO:0009987~cellular process,	Nkx2-2, ISGF-3, ATF-2, Sox5, POU3F2(N-Oct-5a), POU3F2(N-Oct-5b), POU3F2, E47, HFH-1, Pax-5
FOXA2*	FORKHEAD BOX A2	82		niddm,obesity,tumors,insulin resistance	GO:0001763~morphogenesis of a branching structure, GO:0002009~morphogenesis of an epithelium, GO:0006139~nucleobase, nucleoside, nucleotide and nucleic acid metabolic process, GO:0006350~transcription, GO:0006351~transcription, DNA-dependent, GO:0006355~regulation of transcription, DNA-dependent, GO:0006357~regulation of transcription from RNA polymerase II promoter, GO:0006366~transcription from…	FOXD3, GATA-6, HOXA5, HFH-1, Nkx2-2, FOXD1, FOXC1, POU2F1c, POU2F1b, POU2F1a
AP3D1	ADAPTOR-RELATED PROTEIN COMPLEX 3, DELTA 1 SUBUNIT	83			GO:0001775~cell activation, GO:0001865~NK T cell differentiation, GO:0002376~immune system process, GO:0002475~antigen processing and presentation via MHC class Ib, GO:0002520~immune system development, GO:0002521~leukocyte differentiation, GO:0006461~protein complex assembly, GO:0006726~eye pigment biosynthetic process, GO:0006810~transport, GO:0006886~intracellular protein transport, GO:0007275…	NRSF form1, NRSF form2
FOXA3	FORKHEAD BOX A3	84			GO:0001678~cell glucose homeostasis, GO:0006139~nucleobase, nucleoside, nucleotide and nucleic acid metabolic process, GO:0006350~transcription, GO:0006351~transcription, DNA-dependent, GO:0006355~regulation of transcription, DNA-dependent, GO:0006950~response to stress, GO:0007154~cell communication, GO:0008152~metabolic process, GO:0009267~cellular response to starvation, GO:0009605~response to…	PPAR-alpha, E2f, E2f-1, FOXO4, IRF-1, FOXO1, FOXO1a
SORBS1*	SORBIN AND SH3 DOMAIN CONTAINING 1	85		insulin resistance, obesity	GO:0006810~transport, GO:0006996~organelle organization and biogenesis, GO:0007010~cytoskeleton organization and biogenesis, GO:0007015~actin filament organization, GO:0007154~cell communication, GO:0007155~cell adhesion, GO:0007160~cell-matrix adhesion, GO:0007165~signal transduction, GO:0007166~cell surface receptor linked signal transduction, GO:0007167~enzyme linked receptor protein signaling…	NRSF form1, NRSF form2
PAX6*	PAIRED BOX GENE 6 (ANIRIDIA, KERATITIS)	86	[MIM:106210]Aniridia [MIM:604229]Peters anomaly [MIM:604219]Cataract with late-onset corneal dystrophy [MIM:148190]Keratitis [MIM:136520]Foveal hyperplasia [MIM:129750]Ectopia pupillae [MIM:120430]Morning glory disc anomaly [MIM:165550]Optic nerve hypoplasia [MIM:120200]Coloboma, ocular [MIM:120430]Coloboma of optic nerve [MIM:206700]Gillespie syndrome	aniridia,anomaly peters,wagr syndrome,eye abnormalities,microphthalmia,hypoplasia ,coloboma,anophthalmia,wilms tumor,microcornea	GO:0000902~cell morphogenesis, GO:0000904~cellular morphogenesis during differentiation, GO:0001654~eye development, GO:0001709~cell fate determination, GO:0001754~eye photoreceptor cell differentiation, GO:0001764~neuron migration, GO:0003002~regionalization, GO:0003008~system process, GO:0006139~nucleobase, nucleoside, nucleotide and nucleic acid metabolic process, GO:0006350~transcription, GO:…	Pax-6, Meis-1, Meis-1a, Meis-1b, PPAR-gamma2, PPAR-gamma1, Chx10, En-1, Pax-5, RORalpha1
SPOP	SPECKLE-TYPE POZ PROTEIN	87			GO:0006139~nucleobase, nucleoside, nucleotide and nucleic acid metabolic process, GO:0006396~RNA processing, GO:0006397~mRNA processing, GO:0006464~protein modification process, GO:0006512~ubiquitin cycle, GO:0008152~metabolic process, GO:0009987~cellular process, GO:0010467~gene expression, GO:0016070~RNA metabolic process, GO:0016071~mRNA metabolic process, GO:0019538~protein metabolic process,…	AhR, Arnt, Lmo2, Elk-1, IRF-1, SRF, SRF(504 AA), Pbx1a, HTF, FOXJ2
PCSK2*	PROPROTEIN CONVERTASE SUBTILISIN/KEXIN TYPE 2	88		insulinoma,adpkd,neuroepithelioma,pituitary tumors,polycystic kidney diseases,glucagonoma,pituitary adenoma,pheochromocytoma,cysts,adenoma	GO:0006464~protein modification process, GO:0006508~proteolysis, GO:0007154~cell communication, GO:0007267~cell-cell signaling, GO:0008152~metabolic process, GO:0009987~cellular process, GO:0016485~protein processing, GO:0016486~peptide hormone processing, GO:0019538~protein metabolic process, GO:0042445~hormone metabolic process, GO:0043170~macromolecule metabolic process, GO:0043283~biopolymer …	NRSF form1, NRSF form2
GULP1	GULP, ENGULFMENT ADAPTOR PTB DOMAIN CONTAINING 1	89			GO:0006810~transport, GO:0006869~lipid transport, GO:0006897~endocytosis, GO:0006909~phagocytosis, GO:0006911~phagocytosis, engulfment, GO:0006915~apoptosis, GO:0008219~cell death, GO:0009987~cellular process, GO:0010324~membrane invagination, GO:0012501~programmed cell death, GO:0016043~cellular component organization and biogenesis, GO:0016044~membrane organization and biogenesis, GO:0016192~ve…	FOXJ2, XJ2(long isoform), ARP-1, FOXI1, HFH-3, FAC1
ONECUT1*	ONE CUT DOMAIN, FAMILY MEMBER 1	90		diabetes, type 2,	GO:0005975~carbohydrate metabolic process, GO:0005996~monosaccharide metabolic process, GO:0006006~glucose metabolic process, GO:0006066~alcohol metabolic process, GO:0006139~nucleobase, nucleoside, nucleotide and nucleic acid metabolic process, GO:0006350~transcription, GO:0006351~transcription, DNA-dependent, GO:0006355~regulation of transcription, DNA-dependent, GO:0007275~multicellular organi…	NRSF form1, NRSF form2, C/EBPalpha, CUTL1, Pax-4a, Pax-6, TFIID, TBP, AhR
SREBF1*	STEROL REGULATORY ELEMENT BINDING TRANSCRIPTION FACTOR 1	91		insulin resistance,obesity, fatty liver, hyperlipidemia,hypercholesterolemia,atherosclerosis,dyslipidemia,hyperinsulinemia,carcinoma,necrosis	GO:0006066~alcohol metabolic process, GO:0006139~nucleobase, nucleoside, nucleotide and nucleic acid metabolic process, GO:0006350~transcription, GO:0006351~transcription, DNA-dependent, GO:0006355~regulation of transcription, DNA-dependent, GO:0006357~regulation of transcription from RNA polymerase II promoter, GO:0006366~transcription from RNA polymerase II promoter, GO:0006629~lipid metabolic …	SREBP-1a, SREBP-1b, SREBP-1c, PPAR-gamma2, PPAR-gamma1, C/EBPalpha, PPAR-alpha, Sp1, NF-kappaB, NF-kappaB1
RAMP1	RECEPTOR (CALCITONIN) ACTIVITY MODIFYING PROTEIN 1	92			GO:0006810~transport, GO:0006886~intracellular protein transport, GO:0007154~cell communication, GO:0007165~signal transduction, GO:0007166~cell surface receptor linked signal transduction, GO:0007186~G-protein coupled receptor protein signaling pathway, GO:0008104~protein localization, GO:0008277~regulation of G-protein coupled receptor protein signaling pathway, GO:0009966~regulation of signal …	GATA-1, PPAR-gamma2, PPAR-gamma1, Nkx2-5, NF-kappaB1, ER-alpha, FOXF2, AP-2rep, GR, GR-alpha
PRKAG1	PROTEIN KINASE, AMP-ACTIVATED, GAMMA 1 NON-CATALYTIC SUBUNIT	93			GO:0000003~reproduction, GO:0006082~organic acid metabolic process, GO:0006464~protein modification process, GO:0006468~protein amino acid phosphorylation, GO:0006629~lipid metabolic process, GO:0006631~fatty acid metabolic process, GO:0006633~fatty acid biosynthetic process, GO:0006793~phosphorus metabolic process, GO:0006796~phosphate metabolic process, GO:0007154~cell communication, GO:0007165…	FAC1, p53, MIF-1, TGIF, MyoD, LUN-1, RFX1, HFH-1, HEN1, Pbx1a
WNT4*	WINGLESS-TYPE MMTV INTEGRATION SITE FAMILY, MEMBER 4	94	[MIM:611812]SERKAL syndrome [MIM:158330]Mullerian aplasia and hyperandrogenism	virilization,breast cancer,tumors	GO:0007154~cell communication, GO:0007165~signal transduction, GO:0007166~cell surface receptor linked signal transduction, GO:0007223~Wnt receptor signaling pathway, calcium modulating pathway, GO:0007267~cell-cell signaling, GO:0007275~multicellular organismal development, GO:0009987~cellular process, GO:0016055~Wnt receptor signaling pathway, GO:0032501~multicellular organismal process, GO:003…	Pax-2, Pax-2a, Pax-2b,Sox9, E2F-1, E2F, MyoD, p53, c-Myc, p300
H2AFY	H2A HISTONE FAMILY, MEMBER Y	95			GO:0006139~nucleobase, nucleoside, nucleotide and nucleic acid metabolic process, GO:0006259~DNA metabolic process, GO:0006323~DNA packaging, GO:0006325~establishment and/or maintenance of chromatin architecture, GO:0006333~chromatin assembly or disassembly, GO:0006334~nucleosome assembly, GO:0006996~organelle organization and biogenesis, GO:0007549~dosage compensation, GO:0008152~metabolic proce…	HNF-1, HNF-1A, E47, NCX, AP-2alpha, AP-2alphA, AP-2beta, AP-2gamma, Msx-1, AREB6
ADFP	ADIPOSE DIFFERENTIATION-RELATED PROTEIN	96			GO:0006629~lipid metabolic process, GO:0006810~transport, GO:0006869~lipid transport, GO:0008152~metabolic process, GO:0015908~fatty acid transport, GO:0015909~long-chain fatty acid transport, GO:0019915~sequestering of lipid, GO:0044238~primary metabolic process, GO:0051179~localization, GO:0051234~establishment of localization,	PPAR-gamma2, PPAR-gamma1, SREBP-1a, SREBP-1b, SREBP-1c, NF-kappaB, NF-kappaB1, ATF, AP-2gamma, STAT3
FASN*	FATTY ACID SYNTHASE	97		insulin resistance,fatty liver,obesity,prostate cancer,breast cancer,cancer,breast carcinoma,tumors,carcinoma,hyperlipidemia	GO:0006082~organic acid metabolic process, GO:0006629~lipid metabolic process, GO:0006631~fatty acid metabolic process, GO:0006633~fatty acid biosynthetic process, GO:0008152~metabolic process, GO:0008610~lipid biosynthetic process, GO:0009058~biosynthetic process, GO:0009987~cellular process, GO:0016053~organic acid biosynthetic process, GO:0019752~carboxylic acid metabolic process, GO:0032787~m…	PPAR-gamma2, PPAR-gamma1, PPAR-alpha, ATF, Sp1
NKX2-2*	NK2 TRANSCRIPTION FACTOR RELATED, LOCUS 2 (DROSOPHILA)	98		diabetes, type 2,	GO:0001708~cell fate specification, GO:0006139~nucleobase, nucleoside, nucleotide and nucleic acid metabolic process, GO:0006350~transcription, GO:0006351~transcription, DNA-dependent, GO:0006355~regulation of transcription, DNA-dependent, GO:0006357~regulation of transcription from RNA polymerase II promoter, GO:0006366~transcription from RNA polymerase II promoter, GO:0007275~multicellular orga…	Nkx2-2, Pax-4a, Nkx6-1, Zic1, GATA-3, GATA-2, Msx-1, POU2F2, POU2F2 (Oct-2.1), POU2F2B
IGF1R*	INSULIN-LIKE GROWTH FACTOR 1 RECEPTOR	99	[MIM:270450]Insulin-like growth factor I, resistance to	igf-i resistance,breast cancer,leprechaunism,tumors,cancer,prostate cancer ,osteosarcoma,ewings sarcoma,growth retardation,short stature	GO:0000003~reproduction, GO:0000074~regulation of progression through cell cycle, GO:0003006~reproductive developmental process, GO:0006461~protein complex assembly, GO:0006464~protein modification process, GO:0006468~protein amino acid phosphorylation, GO:0006793~phosphorus metabolic process, GO:0006796~phosphate metabolic process, GO:0006915~apoptosis, GO:0006916~anti-apoptosis, GO:0007049~cell…	p53, Sp1, STAT1beta, STAT1alpha, STAT1, NF-kappaB, NF-kappaB1, N-Myc, aMEF-2, MEF-2A
ADIPOQ*	ADIPONECTIN, C1Q AND COLLAGEN DOMAIN CONTAINING	100	[MIM:612556]Adiponectin deficiency	insulin resistance,insulin sensitivity,obesity,cardiovascular diseases,fatty liver,atherosclerosis,dyslipidemia,hyperinsulinemia,lipodystrophy,niddm	GO:0005975~carbohydrate metabolic process, GO:0005996~monosaccharide metabolic process, GO:0006006~glucose metabolic process, GO:0006066~alcohol metabolic process, GO:0006082~organic acid metabolic process, GO:0006090~pyruvate metabolic process, GO:0006091~generation of precursor metabolites and energy, GO:0006094~gluconeogenesis, GO:0006109~regulation of carbohydrate metabolic process, GO:000611…	PPAR-gamma2, PPAR-gamma1, PPAR-alpha, FOXO1, FOXO1a, C/EBPalpha, GR, GR-alpha, GR-beta, Sp1
