# Supplementary material for: Integrating human omics data to prioritize candidate genes
Source: BMC Med Genomics. 2013 Dec 18;6:57. doi: 10.1186/1755-8794-6-57 (PMC3878333; doi:10.1186/1755-8794-6-57)
Supplement: Additional file 4: Table S4 — Enriched biological processes in top 100 diabetes related genes. [file 1755-8794-6-57-S4.xls]

## Sheet: Sheet1
Table S4. Enriched biological processes in top 100 diabetes related genes. P values are calculated by a modified version of Fisher’s exact test in DAVID.
GO Biological Process Term	Number of genes	P value
Insulin receptor signaling pathway	9	1.7e-11
Transmembrane receptor protein tyrosine kinase signaling pathway	12	9.3e-09
Enzyme linked receptor protein signaling pathway	12	4.7e-07
Glucose transport	6	8.2e-07
Monosaccharide transport	6	9.7e-07
Hexose transport	6	9.7e-07
Protein kinase cascade	12	1e-05
Brain development	8	2.9e-05
Carbohydrate transport	6	3.2e-05
MAPKKK cascade	8	3.3e-05
Stress-activated protein kinase signaling pathway	6	4.2e-05
Carbohydrate metabolic process	13	4.2e-05
Glucose metabolic process	7	4.8e-05
Cellular carbohydrate metabolic process	10	0.00013
Glucose homeostasis	4	0.00015
Carbohydrate homeostasis	4	0.00015
Positive regulation of metabolic process	11	0.00017
Hexose metabolic process	7	0.0003
